# Supplementary material for: Inflammation-related genes and immune infiltration landscape identified in kainite-induced temporal lobe epilepsy based on integrated bioinformatics analysis
Source: Front Neurosci. 2022 Oct 27;16:996368. doi: 10.3389/fnins.2022.996368 (PMC9648357; doi:10.3389/fnins.2022.996368)
Supplement: Supplementary file 1 [file Table_1.xlsx]

## Sheet: Sheet2
Table S1 The informations of 613 DEGs.
DEGs	Gene ID	logFC	AveExpr	t	P.Value	adj.P.Val	B	Regulation
Npas4	1459372_at	5.14511	8.15239	18.3139	1.47263e-13	7.12824e-11	21.2787	Up-regulated gene
Atf3	1449363_at	4.56945	8.1158	17.6623	2.83207e-13	1.20299e-10	20.6395	Up-regulated gene
Fosb	1422134_at	4.29514	7.48995	12.4942	1.25158e-10	9.69747e-09	14.574	Up-regulated gene
Fos	1423100_at	3.98252	10.0798	13.5174	3.22739e-11	3.79519e-09	15.9377	Up-regulated gene
Hspa1a	1452388_at	3.8188	10.1111	13.9504	1.86491e-11	2.5537e-09	16.4877	Up-regulated gene
Egr2	1427683_at	3.60329	5.29242	15.9516	1.7559e-12	4.18756e-10	18.8418	Up-regulated gene
AU023762	1443888_at	3.58792	5.89649	12.9794	6.51077e-11	6.0229e-09	15.2324	Up-regulated gene
Areg	1421134_at	3.56219	4.88254	17.2375	4.38861e-13	1.66081e-10	20.2097	Up-regulated gene
Gadd45g	1453851_a_at	3.53418	9.43181	21.1855	1.03798e-14	1.20025e-11	23.8389	Up-regulated gene
Inhba	1422053_at	3.46862	8.69055	23.7122	1.30595e-15	3.39775e-12	25.7968	Up-regulated gene
Ptgs2	1417262_at	3.46704	9.38954	26.9491	1.21866e-16	5.07306e-13	27.9798	Up-regulated gene
Dsc1	1456203_at	3.45744	4.59156	8.62425	5.25527e-08	1.07767e-06	8.44152	Up-regulated gene
Tll1	1420753_at	3.33373	5.93358	11.0268	1.02734e-09	4.84876e-08	12.4448	Up-regulated gene
Nfil3	1418932_at	3.32439	7.6137	21.7115	6.61997e-15	8.94637e-12	24.2672	Up-regulated gene
Cyr61	1416039_x_at	3.26412	7.36906	21.8498	5.89127e-15	8.94637e-12	24.378	Up-regulated gene
Acan	1449827_at	3.24789	7.52313	15.732	2.24663e-12	4.92226e-10	18.5975	Up-regulated gene
Nptx2	1420720_at	3.24163	9.37916	19.4318	5.02724e-14	3.07756e-11	22.3228	Up-regulated gene
Socs3	1455899_x_at	3.1863	8.07378	14.5337	9.10537e-12	1.48062e-09	17.2047	Up-regulated gene
Serpine1	1419149_at	3.12905	6.89635	7.20065	7.56619e-07	9.1613e-06	5.72178	Up-regulated gene
Arc	1418687_at	3.07702	9.84883	13.1766	5.02039e-11	5.14751e-09	15.4939	Up-regulated gene
Hspb1	1422943_a_at	3.06642	10.3604	11.3432	6.41287e-10	3.44006e-08	12.9224	Up-regulated gene
Lct	1439479_at	-3.05797	7.1234	-17.9068	2.21032e-13	1.00012e-10	20.8821	Down-regulated gene
Fndc9	1436484_at	3.05583	6.89204	13.9185	1.94074e-11	2.58084e-09	16.4478	Up-regulated gene
Hspa1b	1452318_a_at	3.01974	10.9491	11.7311	3.64709e-10	2.26598e-08	13.4937	Up-regulated gene
Emp1	1416529_at	3.00172	6.51018	12.998	6.35297e-11	5.98329e-09	15.2571	Up-regulated gene
Arpp21	1424248_at	2.96559	10.4206	32.2015	4.38614e-18	9.12931e-14	30.9135	Up-regulated gene
Ccl3	1419561_at	2.95633	7.02259	7.50281	4.19983e-07	5.60713e-06	6.32194	Up-regulated gene
Gem	1426063_a_at	2.95609	5.85763	10.5968	1.98166e-09	8.1034e-08	11.7781	Up-regulated gene
Serpinb2	1419082_at	2.92904	3.81148	5.03707	7.24937e-05	0.000394686	1.08937	Up-regulated gene
Rrad	1422562_at	2.91587	4.8558	13.4751	3.40759e-11	3.81321e-09	15.8832	Up-regulated gene
Spp1	1449254_at	2.87567	8.35785	6.40208	3.80406e-06	3.40989e-05	4.07693	Up-regulated gene
Cd14	1417268_at	2.84881	8.6397	18.867	8.59044e-14	4.83247e-11	21.8034	Up-regulated gene
Thbs1	1460302_at	2.81635	5.73916	16.4649	9.98089e-13	3.04333e-10	19.4004	Up-regulated gene
Cgref1	1424529_s_at	2.75831	7.50339	22.5233	3.37141e-15	6.37932e-12	24.9063	Up-regulated gene
3930401B19Rik	1453238_s_at	2.74086	9.05219	15.7509	2.19919e-12	4.87179e-10	18.6187	Up-regulated gene
B3gnt5	1420994_at	2.65613	6.06307	12.5597	1.14448e-10	9.19736e-09	14.6642	Up-regulated gene
Crh	1457984_at	2.61576	7.0144	13.1443	5.2376e-11	5.30635e-09	15.4513	Up-regulated gene
Klf4	1417394_at	2.57818	7.5272	10.2898	3.20556e-09	1.17259e-07	11.2895	Up-regulated gene
Gadd45b	1450971_at	2.5704	8.33303	15.5934	2.62888e-12	5.58342e-10	18.4416	Up-regulated gene
Cdkn1a	1424638_at	2.56952	8.99234	12.4496	1.33033e-10	1.02175e-08	14.5125	Up-regulated gene
Pcsk1	1421396_at	2.55191	6.72765	11.2612	7.23887e-10	3.73871e-08	12.7997	Up-regulated gene
Tubb6	1416431_at	2.53875	7.16007	11.0461	9.98003e-10	4.76432e-08	12.4742	Up-regulated gene
Bag3	1422452_at	2.53187	8.07241	18.8309	8.89418e-14	4.87167e-11	21.7696	Up-regulated gene
Bdnf	1422168_a_at	2.51004	10.0589	21.7357	6.48602e-15	8.94637e-12	24.2867	Up-regulated gene
Il6	1450297_at	2.50764	4.47443	11.4286	5.65692e-10	3.13798e-08	13.0495	Up-regulated gene
Fosl2	1437247_at	2.50536	9.29644	24.8359	5.54741e-16	1.64948e-12	26.5924	Up-regulated gene
Hbegf	1418350_at	2.49781	7.79872	9.98605	5.21124e-09	1.68689e-07	10.7954	Up-regulated gene
G530011O06Rik	1440342_at	2.47546	7.59846	16.9619	5.86092e-13	1.99982e-10	19.9252	Up-regulated gene
Ms4a6d	1419599_s_at	2.46238	6.10084	6.82736	1.59257e-06	1.66823e-05	4.96337	Up-regulated gene
Adamts1	1450716_at	2.43996	9.12089	27.8812	6.47185e-17	3.36762e-13	28.5506	Up-regulated gene
Sult2b1	1417335_at	2.41092	8.0135	20.5381	1.83168e-14	1.80747e-11	23.2955	Up-regulated gene
Ccl9	1417936_at	2.38649	7.30931	13.8268	2.1776e-11	2.79781e-09	16.3324	Up-regulated gene
Maff	1418936_at	2.38341	6.29771	15.4617	3.0553e-12	6.36925e-10	18.2923	Up-regulated gene
Ccl2	1420380_at	2.37986	6.8361	15.7969	2.08819e-12	4.76029e-10	18.67	Up-regulated gene
Btg2	1416250_at	2.34987	7.99112	8.52229	6.30549e-08	1.25231e-06	8.25575	Up-regulated gene
Hmox1	1448239_at	2.34471	7.89181	14.0209	1.70773e-11	2.40167e-09	16.5758	Up-regulated gene
Sphk1	1451596_a_at	2.34466	6.13031	8.1156	1.32163e-07	2.2401e-06	7.50107	Up-regulated gene
Blnk	1451780_at	2.33145	7.88687	7.76665	2.53732e-07	3.72365e-06	6.83585	Up-regulated gene
Sowahb	1438408_at	2.32775	7.7079	19.8011	3.56853e-14	2.39598e-11	22.6539	Up-regulated gene
Fgl2	1421855_at	2.30626	5.67508	20.3876	2.09504e-14	1.89592e-11	23.1665	Up-regulated gene
Dusp1	1448830_at	2.29335	9.03165	10.2232	3.56275e-09	1.26978e-07	11.1821	Up-regulated gene
A130040M12Rik	1428909_at	2.28116	7.41443	11.5739	4.5765e-10	2.66076e-08	13.264	Up-regulated gene
Dsp	1435494_s_at	-2.25932	8.3479	-11.6354	4.18628e-10	2.5256e-08	13.3542	Down-regulated gene
Junb	1415899_at	2.23582	7.80917	11.4631	5.37767e-10	3.0089e-08	13.1007	Up-regulated gene
Baz1a	1433599_at	2.23481	5.71975	21.6664	6.87719e-15	8.94637e-12	24.231	Up-regulated gene
Csrnp1	1434350_at	2.19081	7.80999	29.0798	2.95253e-17	2.04846e-13	29.2507	Up-regulated gene
Spty2d1	1455130_at	2.16076	8.25215	7.9753	1.71458e-07	2.76004e-06	7.23559	Up-regulated gene
Cd44	1434376_at	2.15313	8.02609	4.65596	0.000170858	0.000811184	0.226597	Up-regulated gene
Srxn1	1426875_s_at	2.12985	9.34892	25.7512	2.83613e-16	9.83855e-13	27.2101	Up-regulated gene
Procr	1420664_s_at	2.12574	5.35744	15.3043	3.66233e-12	7.3296e-10	18.1122	Up-regulated gene
Ccl4	1421578_at	2.11659	7.91136	13.4361	3.58318e-11	3.92528e-09	15.8327	Up-regulated gene
Lgals3	1426808_at	2.11368	6.79123	8.3984	7.88213e-08	1.50237e-06	8.02817	Up-regulated gene
Lcn2	1427747_a_at	2.11193	8.63602	13.727	2.47028e-11	3.09737e-09	16.2059	Up-regulated gene
Zfp36	1452519_a_at	2.10128	7.49002	18.497	1.22998e-13	6.12401e-11	21.4542	Up-regulated gene
Anxa2	1419091_a_at	2.06115	8.71428	13.6539	2.71072e-11	3.29947e-09	16.1128	Up-regulated gene
Pim1	1435458_at	2.0609	5.99211	12.8447	7.79124e-11	6.98995e-09	15.0517	Up-regulated gene
Ctgf	1416953_at	2.05613	7.92561	10.1281	4.14679e-09	1.43613e-07	11.0278	Up-regulated gene
Neurod6	1418047_at	-2.05604	9.76871	-18.5515	1.16616e-13	6.06813e-11	21.5061	Down-regulated gene
Ctla2b	1452352_at	2.05204	5.93358	13.1478	5.21353e-11	5.30635e-09	15.4559	Up-regulated gene
Akap12	1419706_a_at	2.05115	8.47148	12.2776	1.68647e-10	1.24036e-08	14.2731	Up-regulated gene
Lif	1421207_at	2.04286	5.7604	7.5137	4.11266e-07	5.51197e-06	6.34332	Up-regulated gene
Kitl	1415855_at	2.04071	8.54027	23.2188	1.92511e-15	4.45213e-12	25.4335	Up-regulated gene
Sdcbp2	1424090_at	2.02983	6.02302	10.3813	2.77456e-09	1.05768e-07	11.4362	Up-regulated gene
Gdnf	1419080_at	2.02225	4.0793	11.8922	2.89717e-10	1.91434e-08	13.7265	Up-regulated gene
Sik2	1457276_at	2.0148	6.80345	14.9255	5.7022e-12	1.06924e-09	17.6715	Up-regulated gene
Rnf217	1440179_x_at	2.00808	8.19475	12.7947	8.33006e-11	7.25447e-09	14.9843	Up-regulated gene
Nr4a1	1416505_at	2.00369	10.0212	9.26512	1.7227e-08	4.37806e-07	9.57824	Up-regulated gene
Il11	1449982_at	2.00307	5.37147	11.9254	2.76369e-10	1.8556e-08	13.7742	Up-regulated gene
Ch25h	1449227_at	1.98665	7.11088	14.1147	1.52e-11	2.19576e-09	16.6924	Up-regulated gene
Cd93	1456046_at	1.97987	7.82197	16.2361	1.28138e-12	3.4789e-10	19.1535	Up-regulated gene
Fosl1	1417487_at	1.97487	5.68538	10.638	1.85919e-09	7.69329e-08	11.8429	Up-regulated gene
Cartpt	1422825_at	1.96908	5.93096	10.2621	3.34909e-09	1.21021e-07	11.245	Up-regulated gene
Slc15a3	1420697_at	1.96775	6.35153	12.7191	9.22151e-11	7.76057e-09	14.8819	Up-regulated gene
Tiparp	1426721_s_at	1.96614	8.85663	13.9803	1.79651e-11	2.47633e-09	16.5251	Up-regulated gene
1810011O10Rik	1451415_at	1.96322	5.8527	8.80169	3.83941e-08	8.35041e-07	8.76154	Up-regulated gene
Icam1	1424067_at	1.95718	6.63093	12.0295	2.38557e-10	1.65511e-08	13.9229	Up-regulated gene
Kif18a	1424107_at	1.94732	5.52584	14.3344	1.16004e-11	1.77538e-09	16.9627	Up-regulated gene
Ccl11	1417789_at	1.9385	4.01194	16.4742	9.88169e-13	3.04333e-10	19.4103	Up-regulated gene
Kcnf1	1454768_at	1.93468	7.82938	15.6649	2.42367e-12	5.20065e-10	18.5223	Up-regulated gene
Slc10a6	1428776_at	1.92452	6.35872	11.3581	6.27362e-10	3.39166e-08	12.9447	Up-regulated gene
Tgm1	1451416_a_at	1.91562	5.63023	3.58721	0.0019566	0.00663162	-2.19875	Up-regulated gene
Ifrd1	1416067_at	1.90227	9.64595	20.0432	2.85935e-14	2.20424e-11	22.8674	Up-regulated gene
Rhoj	1418892_at	1.89814	7.10111	9.21499	1.87632e-08	4.67149e-07	9.49123	Up-regulated gene
Osmr	1418674_at	1.89793	7.87767	11.1445	8.61228e-10	4.25786e-08	12.6236	Up-regulated gene
Tac1	1416783_at	1.88349	9.35617	11.0721	9.59711e-10	4.62394e-08	12.5138	Up-regulated gene
Rasl11a	1429444_at	1.87197	6.99591	5.88226	1.13868e-05	8.42834e-05	2.96272	Up-regulated gene
Tfpi2	1418547_at	1.87095	4.15877	13.3604	3.95146e-11	4.17491e-09	15.7345	Up-regulated gene
Edn1	1451924_a_at	1.87085	6.33047	17.111	5.00907e-13	1.79756e-10	20.0797	Up-regulated gene
Trib1	1424880_at	1.86946	7.19049	21.4846	8.02731e-15	9.82825e-12	24.0839	Up-regulated gene
Thbd	1448529_at	1.86858	7.51086	11.5965	4.42872e-10	2.61511e-08	13.2973	Up-regulated gene
Ccl6	1417266_at	1.86574	6.24562	9.50922	1.14138e-08	3.17178e-07	9.9975	Up-regulated gene
Ripply2	1447726_at	-1.85388	5.5858	-8.79377	3.89327e-08	8.4499e-07	8.74734	Down-regulated gene
Gm16532	1459717_at	-1.84517	6.53553	-8.74659	4.23073e-08	8.93088e-07	8.6626	Down-regulated gene
Pdk4	1417273_at	1.84033	6.93103	10.406	2.66879e-09	1.03196e-07	11.4757	Up-regulated gene
Rgs2	1419248_at	1.8351	9.98893	17.0588	5.29154e-13	1.86675e-10	20.0258	Up-regulated gene
Rnf125	1429399_at	1.82978	6.49174	11.192	8.02239e-10	4.02357e-08	12.6955	Up-regulated gene
Timp1	1460227_at	1.82938	7.35217	4.30689	0.000377846	0.00161688	-0.568252	Up-regulated gene
Pdyn	1416266_at	1.82912	6.31052	9.32106	1.56661e-08	4.05565e-07	9.67499	Up-regulated gene
Nedd9	1422818_at	1.81877	7.72508	19.3059	5.65801e-14	3.36474e-11	22.2084	Up-regulated gene
Pthlh	1422324_a_at	1.81278	6.03622	16.146	1.41509e-12	3.68171e-10	19.0554	Up-regulated gene
Odc1	1438761_a_at	1.81154	10.5448	16.0657	1.5465e-12	3.91921e-10	18.9675	Up-regulated gene
Nts	1422860_at	1.8093	7.93866	10.6299	1.88262e-09	7.77476e-08	11.8301	Up-regulated gene
Prkar2a	1452915_at	1.80819	9.05893	15.7201	2.27699e-12	4.9368e-10	18.5842	Up-regulated gene
Crem	1449037_at	1.80788	7.34142	10.2441	3.44624e-09	1.23886e-07	11.2159	Up-regulated gene
Ptx3	1418666_at	1.80243	8.11283	5.11188	6.13538e-05	0.000341357	1.25769	Up-regulated gene
Blvrb	1451386_at	1.79249	7.28793	12.9933	6.39224e-11	5.99315e-09	15.2509	Up-regulated gene
Ier2	1416442_at	1.78771	7.64685	13.9234	1.92892e-11	2.58084e-09	16.4539	Up-regulated gene
Hspb3	1449872_at	1.78434	6.01207	12.3098	1.61295e-10	1.2032e-08	14.3181	Up-regulated gene
Ctla2a	1448471_a_at	1.78083	8.942	8.92756	3.08029e-08	6.98048e-07	8.98609	Up-regulated gene
Fam107b	1416892_s_at	1.7805	8.54928	7.69276	2.91916e-07	4.16731e-06	6.69288	Up-regulated gene
Ccbe1	1437385_at	-1.7756	7.18189	-10.5198	2.23352e-09	8.95732e-08	11.6566	Down-regulated gene
Plaur	1452521_a_at	1.76489	6.6615	15.2502	3.89923e-12	7.72939e-10	18.0499	Up-regulated gene
Scg2	1450708_at	1.76461	11.6572	22.7692	2.76047e-15	5.74565e-12	25.0948	Up-regulated gene
Frmd6	1451264_at	1.76276	7.93204	18.4922	1.23575e-13	6.12401e-11	21.4496	Up-regulated gene
Dusp4	1428834_at	1.75968	8.34668	16.3716	1.10483e-12	3.15013e-10	19.3001	Up-regulated gene
Sap30	1417719_at	1.75812	8.41656	18.5896	1.12366e-13	5.99689e-11	21.5422	Up-regulated gene
Errfi1	1416129_at	1.75331	9.65389	11.3505	6.344e-10	3.41199e-08	12.9334	Up-regulated gene
P2ry12	1431724_a_at	-1.7532	6.82589	-10.971	1.11758e-09	5.12422e-08	12.3594	Down-regulated gene
Smyd4	1460053_at	1.74948	8.40568	10.6457	1.83711e-09	7.61706e-08	11.855	Up-regulated gene
Rai14	1417400_at	1.74016	6.87389	14.7962	6.6465e-12	1.14929e-09	17.5188	Up-regulated gene
Sowaha	1436998_at	-1.72529	8.26729	-9.67448	8.67217e-09	2.55669e-07	10.2772	Down-regulated gene
Plek	1448748_at	1.72319	7.44419	14.7752	6.81491e-12	1.16267e-09	17.4938	Up-regulated gene
Trmt61b	1437481_at	1.71769	7.60984	7.73004	2.7196e-07	3.94886e-06	6.7651	Up-regulated gene
Rnd3	1416700_at	1.71227	7.5922	15.0818	4.74467e-12	9.06015e-10	17.8546	Up-regulated gene
Cwc25	1428759_s_at	1.709	7.60169	5.57384	2.21702e-05	0.000146725	2.28705	Up-regulated gene
Npy2r	1417489_at	-1.70539	7.85006	-8.9491	2.9669e-08	6.83164e-07	9.02432	Down-regulated gene
Sertad1	1417406_at	1.70492	7.85882	18.2374	1.58832e-13	7.51349e-11	21.2049	Up-regulated gene
Srgn	1417426_at	1.70147	9.25364	16.8554	6.56205e-13	2.20294e-10	19.814	Up-regulated gene
Tgm2	1433428_x_at	1.6939	7.95201	9.90557	5.93759e-09	1.86122e-07	10.6627	Up-regulated gene
Tpbg	1423311_s_at	1.6934	5.66902	6.85917	1.49361e-06	1.58612e-05	5.02872	Up-regulated gene
Tnc	1416342_at	1.69065	6.91328	6.00144	8.82904e-06	6.82225e-05	3.22102	Up-regulated gene
Fbxo33	1426871_at	1.68995	9.56159	8.0209	1.57505e-07	2.58338e-06	7.32216	Up-regulated gene
Pvr	1451160_s_at	1.68002	7.57233	19.9428	3.13353e-14	2.24341e-11	22.7792	Up-regulated gene
Pmepa1	1422706_at	1.67971	8.07813	9.51342	1.13339e-08	3.15669e-07	10.0047	Up-regulated gene
Ankrd63	1443287_at	-1.67911	6.64639	-8.97265	2.84789e-08	6.63043e-07	9.06604	Down-regulated gene
Cited2	1452207_at	1.67723	9.16793	20.1242	2.65648e-14	2.12661e-11	22.9383	Up-regulated gene
Rasgef1b	1454742_at	1.67639	7.17841	12.8668	7.56377e-11	6.87478e-09	15.0815	Up-regulated gene
C230007H23Rik	1444982_at	1.67553	6.32317	16.2204	1.30371e-12	3.4789e-10	19.1365	Up-regulated gene
Tm4sf1	1450958_at	1.67221	8.84614	4.65679	0.000170539	0.000809856	0.228472	Up-regulated gene
Ier3	1419647_a_at	1.66942	7.62727	14.8352	6.34549e-12	1.11721e-09	17.565	Up-regulated gene
Syt4	1415845_at	1.66938	9.88832	13.5014	3.29407e-11	3.81321e-09	15.9172	Up-regulated gene
Klf6	1433508_at	1.66856	8.03755	20.4908	1.91046e-14	1.80747e-11	23.2551	Up-regulated gene
Dclk3	1436532_at	-1.66854	6.26396	-15.9442	1.77047e-12	4.18756e-10	18.8336	Down-regulated gene
Jun	1417409_at	1.66532	10.2145	11.8848	2.92755e-10	1.92221e-08	13.716	Up-regulated gene
Cd86	1449858_at	1.65998	5.63466	17.2743	4.22346e-13	1.63423e-10	20.2474	Up-regulated gene
Map3k5	1439830_at	1.65991	8.3045	9.06434	2.42991e-08	5.74966e-07	9.22779	Up-regulated gene
Saa3	1450826_a_at	1.65237	6.01426	8.09216	1.38014e-07	2.321e-06	7.45689	Up-regulated gene
Rnf128	1418318_at	1.65141	9.01453	20.5964	1.73912e-14	1.80747e-11	23.3452	Up-regulated gene
Nr4a2	1455034_at	1.64675	10.0343	5.80891	1.33281e-05	9.59238e-05	2.80297	Up-regulated gene
Zeb2	1456389_at	-1.64652	8.79274	-19.5957	4.31463e-14	2.8064e-11	22.4706	Down-regulated gene
S1pr3	1438658_a_at	1.64201	8.66677	3.80338	0.00119466	0.00433803	-1.71242	Up-regulated gene
Dab2	1420498_a_at	1.63557	8.14311	12.7112	9.32134e-11	7.76057e-09	14.8711	Up-regulated gene
Ccdc85a	1452332_at	-1.62287	8.23701	-11.1861	8.09321e-10	4.04383e-08	12.6866	Down-regulated gene
AK078363	1445415_at	-1.62029	5.67205	-7.70317	2.86196e-07	4.09958e-06	6.71306	Down-regulated gene
Hist1h3f	1431231_at	1.61991	5.20709	6.02129	8.46417e-06	6.58591e-05	3.26389	Up-regulated gene
Pmaip1	1418203_at	1.61906	5.0976	7.70298	2.86302e-07	4.09958e-06	6.71268	Up-regulated gene
Sstr2	1422256_at	1.61247	7.73227	10.9733	1.11376e-09	5.12422e-08	12.3629	Up-regulated gene
Lrrn2	1433469_at	-1.60642	7.89121	-30.6819	1.08406e-17	1.12818e-13	30.1315	Down-regulated gene
Ano3	1443612_at	-1.60459	7.79607	-5.82052	1.29996e-05	9.41125e-05	2.82829	Down-regulated gene
Tnfrsf23	1422101_at	1.6028	4.43721	8.77874	3.99757e-08	8.57788e-07	8.72039	Up-regulated gene
Pcdh8	1447825_x_at	1.60145	11.4934	15.4517	3.09068e-12	6.36925e-10	18.2809	Up-regulated gene
Pkp2	1449799_s_at	-1.60097	8.36125	-8.94991	2.96276e-08	6.83164e-07	9.02574	Down-regulated gene
C3ar1	1419483_at	1.59999	6.94847	13.08	5.69988e-11	5.53759e-09	15.3662	Up-regulated gene
Prg4	1449824_at	1.59831	7.12939	8.09201	1.38051e-07	2.321e-06	7.45662	Up-regulated gene
Itga5	1423267_s_at	1.59772	6.0089	10.1212	4.19288e-09	1.44488e-07	11.0165	Up-regulated gene
Zfp516	1437921_x_at	1.59263	6.71566	9.08821	2.33198e-08	5.57264e-07	9.26971	Up-regulated gene
Snhg1	1439399_a_at	1.58025	8.87992	20.9817	1.23904e-14	1.35734e-11	23.6698	Up-regulated gene
Magoh	1416212_at	1.58012	9.91442	13.7108	2.52153e-11	3.124e-09	16.1854	Up-regulated gene
Fam46a	1437868_at	1.57566	6.49028	14.1399	1.47345e-11	2.15975e-09	16.7235	Up-regulated gene
Slc26a10	1447115_at	-1.56919	4.95681	-9.35615	1.47631e-08	3.88433e-07	9.73546	Down-regulated gene
Hmgb2	1437313_x_at	1.56155	6.90375	15.2405	3.94349e-12	7.74338e-10	18.0387	Up-regulated gene
Tpm4	1433883_at	1.55999	8.72495	20.1368	2.62637e-14	2.12661e-11	22.9492	Up-regulated gene
Ell2	1450744_at	1.55258	9.26842	18.9657	7.81423e-14	4.51793e-11	21.8953	Up-regulated gene
Msn	1421814_at	1.5522	9.11801	7.93397	1.85215e-07	2.92716e-06	7.15687	Up-regulated gene
Dusp5	1437199_at	1.55096	7.93413	11.3514	6.33601e-10	3.41199e-08	12.9346	Up-regulated gene
Adam8	1416871_at	1.55083	6.65441	8.43838	7.33281e-08	1.41709e-06	8.10184	Up-regulated gene
Hapln1	1438020_at	-1.54975	5.85131	-7.68523	2.96132e-07	4.21882e-06	6.67826	Down-regulated gene
Tnfrsf12a	1418571_at	1.54833	7.31493	8.60772	5.41235e-08	1.09905e-06	8.41149	Up-regulated gene
Kdm6b	1456610_at	1.54678	9.44564	7.70654	2.84367e-07	4.0904e-06	6.7196	Up-regulated gene
Cyp1b1	1416612_at	1.54543	7.11542	9.77349	7.36739e-09	2.22477e-07	10.4431	Up-regulated gene
Gfra1	1439015_at	1.5449	8.59708	8.64338	5.07946e-08	1.04972e-06	8.47621	Up-regulated gene
6330418B08Rik	1453529_at	1.53938	6.19561	6.46263	3.35555e-06	3.07134e-05	4.20458	Up-regulated gene
Aff1	1418135_at	1.5376	7.78271	17.4071	3.68027e-13	1.53202e-10	20.3826	Up-regulated gene
Krt75	1427378_at	1.52981	6.29778	4.84187	0.000112302	0.000569971	0.648424	Up-regulated gene
Asb11	1422153_a_at	1.52817	6.78541	11.7355	3.62424e-10	2.26531e-08	13.5001	Up-regulated gene
Sgms2	1428663_at	1.52666	6.53786	3.9179	0.000919403	0.0034681	-1.45318	Up-regulated gene
Muc3	1427374_at	1.5239	4.33881	12.2513	1.74904e-10	1.26646e-08	14.2364	Up-regulated gene
Arl4d	1418250_at	1.51887	7.76368	6.42876	3.59927e-06	3.25011e-05	4.13324	Up-regulated gene
Kctd4	1441801_at	-1.51709	8.84485	-10.7109	1.66146e-09	7.04309e-08	11.957	Down-regulated gene
Plin2	1448318_at	1.5161	7.94112	9.65716	8.92409e-09	2.60217e-07	10.248	Up-regulated gene
Zdbf2	1456783_at	1.51481	8.38315	7.64161	3.21808e-07	4.49839e-06	6.59346	Up-regulated gene
Ppp1r15a	1448325_at	1.51471	7.90634	11.1166	8.9786e-10	4.38847e-08	12.5814	Up-regulated gene
A730054J21Rik	1438531_at	-1.51033	6.96852	-14.7047	7.41329e-12	1.25447e-09	17.4099	Down-regulated gene
Lbh	1429088_at	1.51014	7.53827	13.1273	5.35609e-11	5.34065e-09	15.4288	Up-regulated gene
Smad7	1423389_at	1.50917	8.14221	16.0078	1.64925e-12	3.99156e-10	18.9038	Up-regulated gene
Gadd45a	1449519_at	1.50365	6.27656	12.0009	2.48381e-10	1.71179e-08	13.8821	Up-regulated gene
Bcl3	1418133_at	1.50339	5.84847	14.3479	1.14109e-11	1.75931e-09	16.9792	Up-regulated gene
Gpx8	1424099_at	1.50264	7.13869	7.94162	1.82585e-07	2.90392e-06	7.17146	Up-regulated gene
Galntl6	1442272_at	-1.49695	6.3177	-7.97911	1.70247e-07	2.74905e-06	7.24282	Down-regulated gene
Tmem2	1424711_at	1.49624	6.59988	11.2132	7.77386e-10	3.94754e-08	12.7274	Up-regulated gene
Pros1	1426246_at	1.49265	6.65684	10.0023	5.07639e-09	1.65611e-07	10.8221	Up-regulated gene
C1ql2	1444687_at	-1.48812	8.75372	-17.0161	5.53538e-13	1.92022e-10	19.9815	Down-regulated gene
Galnt15	1429236_at	1.48751	5.66963	5.63163	1.95515e-05	0.00013234	2.41441	Up-regulated gene
Zc3h12c	1444402_at	1.48737	6.60988	14.0925	1.56246e-11	2.22747e-09	16.6648	Up-regulated gene
Kcnt2	1459971_at	-1.48522	7.3196	-7.81862	2.3001e-07	3.46163e-06	6.93596	Down-regulated gene
Lrg1	1417290_at	1.48508	6.64622	6.95009	1.24431e-06	1.37322e-05	5.21478	Up-regulated gene
Tgfbi	1437463_x_at	1.48498	7.52408	6.22491	5.50603e-06	4.62107e-05	3.70086	Up-regulated gene
9330118A15Rik	1456798_at	-1.48279	7.43127	-15.4548	3.07954e-12	6.36925e-10	18.2845	Down-regulated gene
Capn3	1426043_a_at	-1.48088	6.31681	-5.79754	1.36583e-05	9.78264e-05	2.77814	Down-regulated gene
Cxcl10	1418930_at	1.47852	6.57093	2.68561	0.0146088	0.0375253	-4.14219	Up-regulated gene
Gpr84	1420591_at	1.4767	6.97465	13.8891	2.01362e-11	2.60995e-09	16.4108	Up-regulated gene
Cyyr1	1435701_at	1.47581	6.81703	16.4321	1.03439e-12	3.04333e-10	19.3651	Up-regulated gene
Col4a1	1452035_at	1.46688	9.13133	12.7713	8.59634e-11	7.39356e-09	14.9526	Up-regulated gene
Plagl1	1426208_x_at	1.46367	10.2492	6.81407	1.6359e-06	1.70675e-05	4.93603	Up-regulated gene
Lrp1b	1450211_at	-1.46082	5.58921	-7.70314	2.86212e-07	4.09958e-06	6.71301	Down-regulated gene
Bach1	1440831_at	1.45945	8.37452	14.5117	9.35041e-12	1.49943e-09	17.1782	Up-regulated gene
C730049O14Rik	1435084_at	1.45747	6.99762	8.69904	4.60176e-08	9.62623e-07	8.5769	Up-regulated gene
Egr4	1449977_at	1.45145	7.94941	6.00421	8.77727e-06	6.78893e-05	3.227	Up-regulated gene
1110032F04Rik	1456509_at	-1.45007	6.15444	-9.21131	1.88814e-08	4.6897e-07	9.48483	Down-regulated gene
Arid5b	1434283_at	1.43779	9.01694	19.9564	3.09476e-14	2.24341e-11	22.7912	Up-regulated gene
Fam212b	1444723_at	-1.43665	6.66457	-16.4159	1.05275e-12	3.04333e-10	19.3478	Down-regulated gene
Etv3	1418637_at	1.42469	7.81387	12.7749	8.55521e-11	7.38872e-09	14.9575	Up-regulated gene
Cd68	1449164_at	1.42465	7.12897	7.12988	8.70016e-07	1.02318e-05	5.57943	Up-regulated gene
Pglyrp1	1449184_at	1.42419	7.68061	4.65721	0.000170376	0.000809265	0.229434	Up-regulated gene
Capg	1450355_a_at	1.42301	6.18397	5.98481	9.14722e-06	7.02288e-05	3.18507	Up-regulated gene
Ms4a6b	1418826_at	1.42209	6.13543	5.18028	5.26971e-05	0.000301329	1.41124	Up-regulated gene
AI593442	1434052_at	-1.42115	9.01491	-8.95308	2.94645e-08	6.80659e-07	9.03137	Down-regulated gene
Gpr19	1421756_a_at	1.42112	8.34097	10.449	2.49485e-09	9.77926e-08	11.5442	Up-regulated gene
2610034E01Rik	1460483_at	1.41945	4.44237	13.1397	5.26949e-11	5.30635e-09	15.4452	Up-regulated gene
Dusp16	1418401_a_at	1.41227	7.63747	16.0395	1.59219e-12	3.92281e-10	18.9387	Up-regulated gene
Stk40	1429650_at	1.40698	8.28764	13.4502	3.51845e-11	3.89537e-09	15.8511	Up-regulated gene
Sox11	1429051_s_at	1.40498	8.14475	8.99585	2.73552e-08	6.38308e-07	9.10707	Up-regulated gene
Tinagl1	1417109_at	1.40413	7.26685	6.61367	2.45923e-06	2.35773e-05	4.52089	Up-regulated gene
Abt1	1424751_at	1.40323	8.14547	8.18256	1.16831e-07	2.03729e-06	7.62683	Up-regulated gene
Cdh8	1422052_at	-1.40082	6.68056	-10.0245	4.89727e-09	1.6154e-07	10.8586	Down-regulated gene
Cldn23	1424409_at	1.39831	4.56068	8.25827	1.01696e-07	1.82947e-06	7.76832	Up-regulated gene
Tinf2	1451163_at	1.39791	7.87168	10.3577	2.87961e-09	1.08777e-07	11.3984	Up-regulated gene
Ptger4	1424208_at	1.39776	5.83819	9.61197	9.61807e-09	2.75744e-07	10.1718	Up-regulated gene
Alox12b	1418266_at	-1.3975	4.95683	-7.31629	6.03126e-07	7.56233e-06	5.95292	Down-regulated gene
Adamts9	1437785_at	1.39628	7.24937	11.4271	5.66868e-10	3.13798e-08	13.0474	Up-regulated gene
Stc1	1450448_at	1.39443	6.17015	8.54158	6.09131e-08	1.21908e-06	8.29099	Up-regulated gene
Litaf	1416303_at	1.39238	8.87783	13.0738	5.74671e-11	5.53759e-09	15.358	Up-regulated gene
Crispld2	1437056_x_at	1.39143	7.62906	11.0364	1.01263e-09	4.79351e-08	12.4594	Up-regulated gene
Apold1	1441228_at	1.39097	6.53207	6.16314	6.26972e-06	5.14988e-05	3.56882	Up-regulated gene
S100a10	1456642_x_at	1.39042	8.61756	5.64743	1.88924e-05	0.000128784	2.44917	Up-regulated gene
Dok5	1422641_at	1.3863	5.72636	10.3008	3.14998e-09	1.15837e-07	11.3072	Up-regulated gene
St6gal2	1434819_at	-1.38554	6.1896	-12.9395	6.8658e-11	6.28128e-09	15.179	Down-regulated gene
Rcan1	1416600_a_at	1.38356	9.28359	14.1599	1.43742e-11	2.12187e-09	16.7483	Up-regulated gene
Nr4a3	1438796_at	1.38205	10.3678	5.93777	1.01122e-05	7.62591e-05	3.08323	Up-regulated gene
Sorcs3	1425110_at	1.37386	8.74923	6.63125	2.37233e-06	2.29237e-05	4.55752	Up-regulated gene
Fst	1434458_at	1.37262	4.72753	8.82857	3.66236e-08	8.06753e-07	8.80967	Up-regulated gene
Glra2	1434098_at	1.37139	6.91702	10.1009	4.33118e-09	1.47544e-07	10.9835	Up-regulated gene
Wwtr1	1417818_at	1.36744	8.63813	7.41572	4.97007e-07	6.46881e-06	6.15023	Up-regulated gene
Clic4	1438606_a_at	1.36725	10.2355	14.5985	8.42051e-12	1.40212e-09	17.2828	Up-regulated gene
Rab20	1438097_at	1.36266	3.55853	8.62427	5.25515e-08	1.07767e-06	8.44154	Up-regulated gene
Zfp948	1437696_at	1.36128	7.09193	7.39952	5.12884e-07	6.62231e-06	6.11817	Up-regulated gene
Dnajb1	1416755_at	1.35149	9.82264	7.08023	9.59946e-07	1.11125e-05	5.47918	Up-regulated gene
Klf2	1448890_at	1.35133	7.53382	6.21438	5.62921e-06	4.71089e-05	3.67837	Up-regulated gene
2900064B18Rik	1453595_at	1.34931	5.58166	8.45598	7.10383e-08	1.38057e-06	8.13419	Up-regulated gene
Egr1	1417065_at	1.34897	10.849	9.82162	6.80872e-09	2.08202e-07	10.5234	Up-regulated gene
Dbp	1438211_s_at	-1.34856	8.71585	-6.51567	3.00761e-06	2.79466e-05	4.31599	Down-regulated gene
1700086L19Rik	1455085_at	1.34495	7.23702	8.55862	5.90829e-08	1.18839e-06	8.32209	Up-regulated gene
Cxcl2	1449984_at	1.34477	3.87761	5.21495	4.87955e-05	0.000282355	1.48894	Up-regulated gene
Gbp2	1435906_x_at	1.34439	6.80873	5.97763	9.28797e-06	7.09691e-05	3.16956	Up-regulated gene
LOC552906	1438127_at	1.34227	6.47844	6.87252	1.45399e-06	1.5513e-05	5.05611	Up-regulated gene
3110070M22Rik	1418807_at	1.34192	4.42951	4.20084	0.000481377	0.00198758	-0.809896	Up-regulated gene
Gpr12	1449472_at	-1.34122	7.14524	-8.93818	3.02382e-08	6.92385e-07	9.00495	Down-regulated gene
Cdh5	1433956_at	1.34016	6.28293	12.5362	1.18178e-10	9.37266e-09	14.6319	Up-regulated gene
Smad6	1422771_at	1.33709	5.59463	10.2714	3.29996e-09	1.1987e-07	11.26	Up-regulated gene
Sbno2	1439349_at	1.33509	7.15248	17.2706	4.23985e-13	1.63423e-10	20.2436	Up-regulated gene
Penk	1427038_at	1.33157	8.84982	4.72384	0.000146544	0.000711159	0.380788	Up-regulated gene
Neat1	1428083_at	1.32661	9.22609	12.1711	1.95582e-10	1.38464e-08	14.1235	Up-regulated gene
Tmbim1	1417162_at	1.32555	8.72927	15.0832	4.73653e-12	9.06015e-10	17.8563	Up-regulated gene
Ghsr	1446756_at	1.32374	3.48706	9.81026	6.93648e-09	2.1123e-07	10.5044	Up-regulated gene
Ccl7	1421228_at	1.32263	4.84959	9.40062	1.36957e-08	3.65942e-07	9.8119	Up-regulated gene
Ipw	1431229_at	-1.32235	6.98416	-5.75216	1.50615e-05	0.000106209	2.67894	Down-regulated gene
Sh3pxd2b	1435644_at	1.32221	7.31955	12.0651	2.26883e-10	1.58468e-08	13.9736	Up-regulated gene
Klf5	1451021_a_at	1.32217	6.97892	11.3291	6.5475e-10	3.47652e-08	12.9014	Up-regulated gene
Syn3	1435311_s_at	-1.31981	7.31878	-10.2751	3.28081e-09	1.19382e-07	11.2659	Down-regulated gene
Per1	1449851_at	1.31903	8.24362	9.31334	1.58724e-08	4.09885e-07	9.66167	Up-regulated gene
Lefty1	1417638_at	-1.31601	7.16648	-10.1559	3.96635e-09	1.39217e-07	11.073	Down-regulated gene
Chml	1435926_at	1.31487	6.35063	14.0391	1.6696e-11	2.36401e-09	16.5985	Up-regulated gene
Zc3h6	1428682_at	-1.31453	7.0795	-13.3702	3.90158e-11	4.16448e-09	15.7472	Down-regulated gene
Ptpn12	1422045_a_at	1.31386	9.52061	16.5038	9.56891e-13	3.04333e-10	19.442	Up-regulated gene
Npy5r	1449312_at	-1.31077	7.1048	-9.89371	6.05326e-09	1.8833e-07	10.643	Down-regulated gene
Chek1	1449708_s_at	1.30828	5.79002	13.312	4.20763e-11	4.40088e-09	15.6714	Up-regulated gene
Dmxl1	1424672_at	1.30827	8.82789	13.5465	3.10905e-11	3.69782e-09	15.9752	Up-regulated gene
Ahnak	1452217_at	1.30813	8.48935	11.9949	2.50491e-10	1.71504e-08	13.8736	Up-regulated gene
Sat1	1420502_at	1.30782	9.30721	16.0563	1.56286e-12	3.91921e-10	18.9571	Up-regulated gene
Cenpa	1450842_a_at	1.30364	5.72491	3.11324	0.00570729	0.0167572	-3.24282	Up-regulated gene
Gm13889	1455271_at	1.30338	8.98103	10.9839	1.09611e-09	5.08115e-08	12.3791	Up-regulated gene
Angptl4	1417130_s_at	1.3031	6.60871	10.7208	1.63653e-09	6.96721e-08	11.9724	Up-regulated gene
Grm1	1440545_at	-1.30149	8.04493	-13.6748	2.63958e-11	3.23178e-09	16.1395	Down-regulated gene
Tsc22d2	1430535_at	1.3009	8.10917	12.4932	1.2533e-10	9.69747e-09	14.5726	Up-regulated gene
Tgif1	1422286_a_at	1.2968	5.06878	8.66084	4.92425e-08	1.02085e-06	8.50785	Up-regulated gene
Pmvk	1427893_a_at	1.29658	7.96188	8.91656	3.13992e-08	7.08159e-07	8.96655	Up-regulated gene
Gpr3	1460275_at	1.2927	6.26752	11.4424	5.54348e-10	3.09335e-08	13.07	Up-regulated gene
Grem2	1418492_at	1.29264	6.88033	9.1462	2.11074e-08	5.13835e-07	9.37128	Up-regulated gene
Stxbp6	1435396_at	-1.29221	9.76812	-10.6649	1.78342e-09	7.42402e-08	11.8851	Down-regulated gene
Nfkbiz	1417483_at	1.29168	7.70748	14.1327	1.48649e-11	2.16362e-09	16.7147	Up-regulated gene
Igfbp7	1423584_at	1.29151	9.13987	9.77284	7.37528e-09	2.22477e-07	10.442	Up-regulated gene
Rai2	1452358_at	1.28989	5.60197	14.2046	1.3603e-11	2.04612e-09	16.8035	Up-regulated gene
Itprip	1433943_at	1.28946	5.19876	13.4877	3.35258e-11	3.81321e-09	15.8995	Up-regulated gene
Dagla	1455448_at	-1.2883	9.0535	-20.2401	2.39214e-14	2.07459e-11	23.0391	Down-regulated gene
Fam46c	1448021_at	1.28467	5.82957	8.64141	5.09728e-08	1.05148e-06	8.47264	Up-regulated gene
Nxph1	1459921_at	-1.2826	6.78095	-14.9347	5.64007e-12	1.0672e-09	17.6824	Down-regulated gene
Pnmal1	1439289_s_at	-1.28211	6.33838	-7.98109	1.6962e-07	2.74318e-06	7.24658	Down-regulated gene
Map2k3	1451714_a_at	1.28061	7.34847	13.9107	1.95971e-11	2.58161e-09	16.438	Up-regulated gene
Clic1	1416656_at	1.27453	7.7086	8.42246	7.54668e-08	1.44771e-06	8.07252	Up-regulated gene
Id1	1425895_a_at	1.27302	8.22181	11.8871	2.91835e-10	1.92221e-08	13.7192	Up-regulated gene
Mapk4	1435367_at	1.27148	8.7482	8.77801	4.00276e-08	8.58017e-07	8.71907	Up-regulated gene
Gpr6	1440148_at	1.26729	4.15826	6.38207	3.96545e-06	3.52659e-05	4.03466	Up-regulated gene
Kcng1	1457052_at	-1.2672	6.11707	-6.70087	2.05811e-06	2.04858e-05	4.70219	Down-regulated gene
Matn2	1455978_a_at	-1.26319	7.8376	-7.03442	1.05148e-06	1.19938e-05	5.38635	Down-regulated gene
Rnf138rt1	1449239_at	1.26229	4.95319	6.90145	1.3718e-06	1.4798e-05	5.11539	Up-regulated gene
Ly6a	1417185_at	1.25992	10.6022	11.0617	9.74852e-10	4.68221e-08	12.498	Up-regulated gene
Eaf1	1433555_at	1.25866	6.6933	13.051	5.9226e-11	5.68078e-09	15.3277	Up-regulated gene
Slc5a3	1435484_at	1.2578	9.68959	8.99739	2.72824e-08	6.38308e-07	9.10978	Up-regulated gene
Itpkc	1454755_at	1.25615	7.07731	12.981	6.49742e-11	6.0229e-09	15.2345	Up-regulated gene
Gpnmb	1448303_at	1.25486	6.67174	11.3666	6.19577e-10	3.37094e-08	12.9573	Up-regulated gene
Cebpd	1423233_at	1.25478	9.61581	14.5104	9.36511e-12	1.49943e-09	17.1766	Up-regulated gene
Emd	1417357_at	1.25268	8.69295	10.607	1.9504e-09	8.02285e-08	11.7942	Up-regulated gene
Cyp11a1	1439947_at	-1.25239	5.47911	-11.8629	3.0204e-10	1.96458e-08	13.6844	Down-regulated gene
Podxl	1448688_at	1.24591	7.84166	8.748	4.22024e-08	8.92683e-07	8.66513	Up-regulated gene
130004C03	1442992_at	1.24478	7.53357	9.30795	1.60181e-08	4.12625e-07	9.65236	Up-regulated gene
Vim	1438118_x_at	1.24425	10.0369	5.22548	4.76693e-05	0.000276838	1.51253	Up-regulated gene
Gla	1418248_at	1.24136	6.6026	10.8049	1.43842e-09	6.30302e-08	12.1033	Up-regulated gene
Slc35f4	1452263_at	-1.24093	5.81307	-11.6723	3.96897e-10	2.40846e-08	13.4082	Down-regulated gene
Sprr1a	1449133_at	1.2409	5.11238	4.22613	0.000454353	0.00189289	-0.752283	Up-regulated gene
Prrt3	1437966_at	-1.23838	6.90236	-9.73778	7.81259e-09	2.3315e-07	10.3834	Down-regulated gene
Oprl1	1426204_a_at	-1.2383	7.33685	-9.80188	7.03229e-09	2.13679e-07	10.4905	Down-regulated gene
Iqgap2	1433885_at	-1.23798	9.19236	-17.1917	4.6033e-13	1.68093e-10	20.1628	Down-regulated gene
Zfp804a	1443036_at	1.23778	8.71821	14.1828	1.39742e-11	2.07757e-09	16.7766	Up-regulated gene
Vstm2a	1452065_at	-1.23725	9.18628	-13.9013	1.98299e-11	2.59584e-09	16.4262	Down-regulated gene
6720420G18Rik	1432787_at	1.23681	7.39075	4.80985	0.000120696	0.000604641	0.575892	Up-regulated gene
Phyhip	1455463_at	-1.23656	9.31506	-8.17048	1.19454e-07	2.07173e-06	7.60419	Down-regulated gene
Ehd4	1449852_a_at	1.2336	6.59254	11.472	5.30823e-10	2.97804e-08	13.1139	Up-regulated gene
Plce1	1452398_at	1.23359	7.77428	9.0808	2.36193e-08	5.62485e-07	9.25671	Up-regulated gene
Ecscr	1437451_at	1.2327	6.09371	5.90237	1.09068e-05	8.1338e-05	3.00643	Up-regulated gene
Cpeb3	1455372_at	1.23188	7.94725	5.83195	1.26842e-05	9.20854e-05	2.85321	Up-regulated gene
Siah2	1448170_at	1.23017	7.37806	6.66532	2.21278e-06	2.16993e-05	4.6284	Up-regulated gene
Fbn1	1460208_at	1.22934	6.86361	8.2684	9.98318e-08	1.80844e-06	7.78719	Up-regulated gene
Arhgap20	1429918_at	-1.22899	7.65444	-12.2942	1.648e-10	1.2207e-08	14.2964	Down-regulated gene
D13Ertd787e	1420098_s_at	1.22832	5.31547	6.50547	3.0715e-06	2.84514e-05	4.29459	Up-regulated gene
Faah	1421969_a_at	-1.22794	8.53793	-8.42873	7.46164e-08	1.434e-06	8.08408	Down-regulated gene
Mfsd4	1436021_at	-1.22661	8.5705	-5.46471	2.81393e-05	0.000179165	2.04561	Down-regulated gene
Eaf2	1422120_at	1.22469	5.54426	10.469	2.41796e-09	9.56795e-08	11.576	Up-regulated gene
Serpina3n	1419100_at	1.22214	9.63793	3.78366	0.00124972	0.00451592	-1.75695	Up-regulated gene
Naf1	1452192_at	1.2194	9.01333	13.887	2.01884e-11	2.60995e-09	16.4082	Up-regulated gene
Kcnip2	1436275_at	-1.21907	9.54986	-6.54367	2.83915e-06	2.66309e-05	4.37465	Down-regulated gene
Fam163b	1455753_at	-1.21882	8.41838	-6.60742	2.49086e-06	2.38148e-05	4.50788	Down-regulated gene
5830469G19Rik	1430089_at	1.21633	7.43074	10.0374	4.79706e-09	1.59498e-07	10.8796	Up-regulated gene
Glipr2	1428492_at	1.2127	6.36305	6.09375	7.25896e-06	5.79103e-05	3.41994	Up-regulated gene
Thbs4	1449388_at	1.21219	8.18835	4.9825	8.19018e-05	0.000437103	0.96635	Up-regulated gene
Pecam1	1421287_a_at	1.20891	6.4734	11.3044	6.79125e-10	3.56822e-08	12.8643	Up-regulated gene
Fam19a1	1457092_at	-1.20806	8.3968	-8.46464	6.99379e-08	1.36173e-06	8.15011	Down-regulated gene
Ggta1	1418483_a_at	1.20707	6.10902	11.267	7.17766e-10	3.72255e-08	12.8083	Up-regulated gene
Htr1a	1438710_at	-1.20583	7.26006	-10.2826	3.24217e-09	1.18391e-07	11.2779	Down-regulated gene
Slco5a1	1440874_at	1.20361	5.84307	9.70387	8.26143e-09	2.44948e-07	10.3266	Up-regulated gene
Sik1	1419766_at	1.2035	5.51365	8.53751	6.13581e-08	1.22446e-06	8.28357	Up-regulated gene
Chst12	1448477_at	-1.20156	6.6331	-14.4388	1.02146e-11	1.59855e-09	17.0899	Down-regulated gene
Gmpr	1448530_at	-1.20074	7.99718	-9.99899	5.10332e-09	1.66229e-07	10.8167	Down-regulated gene
Tlr2	1419132_at	1.20064	6.14183	9.67101	8.72207e-09	2.56777e-07	10.2713	Up-regulated gene
Rps6ka3	1455206_at	1.20061	8.33873	11.13	8.80073e-10	4.33046e-08	12.6017	Up-regulated gene
Col4a2	1424051_at	1.19945	7.94288	11.3059	6.77584e-10	3.56822e-08	12.8666	Up-regulated gene
Chrna7	1440681_at	-1.19865	8.04648	-9.90099	5.98199e-09	1.86951e-07	10.6551	Down-regulated gene
Pdlim4	1417928_at	1.19838	8.16407	6.31047	4.60323e-06	3.9923e-05	3.88296	Up-regulated gene
Fam167a	1455872_at	1.19573	5.73779	12.5092	1.22616e-10	9.63066e-09	14.5947	Up-regulated gene
Nudt6	1456945_at	1.19565	7.40255	5.3933	3.29132e-05	0.000204311	1.88702	Up-regulated gene
Steap1	1451532_s_at	1.19114	7.69948	3.07394	0.00623014	0.018068	-3.32748	Up-regulated gene
Mmp12	1449153_at	1.18954	3.73677	6.05701	7.84621e-06	6.19072e-05	3.3409	Up-regulated gene
Stx11	1453228_at	1.18877	4.57083	10.9022	1.24036e-09	5.50466e-08	12.2536	Up-regulated gene
Mcl1	1437527_x_at	1.18638	9.76896	15.2283	3.99957e-12	7.78009e-10	18.0246	Up-regulated gene
Synpr	1423640_at	-1.18612	10.1604	-7.4496	4.65437e-07	6.11591e-06	6.21715	Down-regulated gene
Eprs	1452157_at	1.18592	9.27851	13.9373	1.89556e-11	2.5787e-09	16.4714	Up-regulated gene
Arid5a	1451340_at	1.18279	7.03617	16.3245	1.16313e-12	3.27154e-10	19.2493	Up-regulated gene
Samd11	1425288_at	1.18271	4.78363	5.47628	2.74353e-05	0.000175488	2.07126	Up-regulated gene
44623	1436614_at	1.18194	6.12435	19.5167	4.64384e-14	2.929e-11	22.3995	Up-regulated gene
Anxa3	1460330_at	1.18076	7.6779	11.9542	2.6532e-10	1.79882e-08	13.8155	Up-regulated gene
Dlx6os1	1438799_at	-1.18074	5.1902	-6.35435	4.20085e-06	3.70337e-05	3.976	Down-regulated gene
Il33	1416200_at	1.18006	9.20295	5.73613	1.55916e-05	0.000109377	2.64386	Up-regulated gene
Hes5	1423146_at	-1.1797	4.926	-8.94906	2.96714e-08	6.83164e-07	9.02423	Down-regulated gene
Tnfrsf1a	1417291_at	1.17744	8.79847	8.06837	1.44227e-07	2.40155e-06	7.41198	Up-regulated gene
1110038B12Rik	1441081_a_at	1.17731	8.01498	11.5025	5.07708e-10	2.88728e-08	13.159	Up-regulated gene
Cry1	1433733_a_at	1.17617	6.96937	8.18238	1.1687e-07	2.03729e-06	7.62649	Up-regulated gene
Col10a1	1422253_at	1.17598	4.73877	5.34639	3.64932e-05	0.000222213	1.78258	Up-regulated gene
B230216N24Rik	1453334_at	1.17288	6.19681	9.51287	1.13443e-08	3.15669e-07	10.0037	Up-regulated gene
Neb	1435355_at	1.17284	3.48225	6.8524	1.51411e-06	1.6038e-05	5.01484	Up-regulated gene
Col25a1	1438540_at	-1.1726	7.93475	-6.63514	2.35349e-06	2.28051e-05	4.56564	Down-regulated gene
Adcy9	1419811_at	-1.172	9.05044	-10.8795	1.28382e-09	5.67335e-08	12.2187	Down-regulated gene
Aloxe3	1449237_at	1.17134	7.34541	8.26665	1.00151e-07	1.80983e-06	7.78393	Up-regulated gene
Tmem252	1437595_at	1.17129	5.81298	8.93003	3.06704e-08	6.97676e-07	8.99048	Up-regulated gene
Gcnt2	1425503_at	1.16849	7.71501	16.5076	9.52966e-13	3.04333e-10	19.4461	Up-regulated gene
Adcyap1	1423427_at	1.16794	6.35933	6.74779	1.8709e-06	1.90327e-05	4.79931	Up-regulated gene
Mest	1423294_at	1.16753	7.52165	5.68366	1.74652e-05	0.000120291	2.52879	Up-regulated gene
C130030K03Rik	1445234_at	-1.16712	5.56942	-11.2594	7.2587e-10	3.73967e-08	12.7969	Down-regulated gene
Sertm1	1436444_at	1.16628	9.22674	11.679	3.93082e-10	2.39228e-08	13.4179	Up-regulated gene
Akap5	1431717_at	-1.1653	7.25565	-5.2385	4.63141e-05	0.000270705	1.54167	Down-regulated gene
Hhipl2	1429157_at	1.16444	3.9884	4.05602	0.000670323	0.00263944	-1.13953	Up-regulated gene
Pla1a	1417785_at	1.16268	6.01053	15.7901	2.1041e-12	4.76029e-10	18.6625	Up-regulated gene
Htra4	1437273_at	-1.16023	4.95704	-8.1663	1.20375e-07	2.08097e-06	7.59635	Down-regulated gene
Fxyd5	1418296_at	1.15885	7.40786	9.46795	1.22304e-08	3.33635e-07	9.92713	Up-regulated gene
Gpr35	1449976_a_at	1.15877	4.14054	8.4377	7.34187e-08	1.41709e-06	8.10058	Up-regulated gene
Gm19773	1440925_at	1.15842	5.53242	10.9388	1.17347e-09	5.3097e-08	12.3099	Up-regulated gene
Nr3c2	1435991_at	-1.15718	9.10299	-17.3575	3.87412e-13	1.58109e-10	20.3322	Down-regulated gene
Kcnc2	1455258_at	-1.15468	9.14963	-6.66157	2.22981e-06	2.18406e-05	4.6206	Down-regulated gene
Ntf3	1434802_s_at	-1.15456	5.95846	-7.95338	1.78617e-07	2.85393e-06	7.19387	Down-regulated gene
Rps25	1430978_at	1.15455	7.71026	10.4587	2.4573e-09	9.67681e-08	11.5596	Up-regulated gene
Cda	1427357_at	1.15357	5.67712	7.05301	1.01329e-06	1.16138e-05	5.42406	Up-regulated gene
Ptbp1	1424874_a_at	1.15195	8.93664	17.994	2.02463e-13	9.36459e-11	20.9679	Up-regulated gene
Bves	1419003_at	1.15076	6.17556	9.25756	1.745e-08	4.41854e-07	9.56514	Up-regulated gene
Il16	1417391_a_at	-1.15021	6.67174	-6.43142	3.57952e-06	3.23509e-05	4.13883	Down-regulated gene
Rbfox1	1455358_at	-1.14923	10.7823	-13.3611	3.948e-11	4.17491e-09	15.7354	Down-regulated gene
Mpped2	1435285_at	-1.14601	7.88042	-10.9141	1.21821e-09	5.45286e-08	12.2719	Down-regulated gene
Pappa	1427633_a_at	1.1449	5.48696	7.44717	4.67635e-07	6.13318e-06	6.21235	Up-regulated gene
Cpn1	1440576_at	1.14355	4.65003	4.56229	0.000211277	0.000975709	0.013538	Up-regulated gene
Nos3	1422622_at	1.14302	6.73345	16.1329	1.43576e-12	3.68937e-10	19.041	Up-regulated gene
Wnt2	1449425_at	-1.14294	5.61026	-7.67441	3.02295e-07	4.29193e-06	6.65725	Down-regulated gene
AA467197	1434046_at	1.13955	4.58628	3.37889	0.00314015	0.0100053	-2.66223	Up-regulated gene
Tnfrsf22	1426095_a_at	1.13688	6.02931	8.27396	9.88227e-08	1.79246e-06	7.79755	Up-regulated gene
Ccnk	1424830_at	1.13683	6.06757	9.6897	8.45684e-09	2.50029e-07	10.3028	Up-regulated gene
Osgin2	1424289_at	1.13674	8.19814	12.4087	1.40731e-10	1.06904e-08	14.4557	Up-regulated gene
Sprn	1459019_at	-1.13631	8.15826	-7.77183	2.51258e-07	3.69589e-06	6.84584	Down-regulated gene
Htr5b	1422196_at	-1.1347	5.99694	-11.1955	7.98166e-10	4.02253e-08	12.7007	Down-regulated gene
Eif4ebp1	1434976_x_at	1.13468	6.20979	6.02382	8.41891e-06	6.55805e-05	3.26934	Up-regulated gene
LOC102641080	1443302_at	1.13387	5.96142	13.7787	2.31396e-11	2.95477e-09	16.2715	Up-regulated gene
Chn1	1420545_a_at	-1.13303	11.6325	-9.47459	1.20948e-08	3.30804e-07	9.93848	Down-regulated gene
Creg2	1436850_at	-1.13294	5.51279	-8.78115	3.98069e-08	8.55932e-07	8.7247	Down-regulated gene
Arhgap12	1451525_at	-1.13257	8.07178	-11.5867	4.49186e-10	2.62509e-08	13.2829	Down-regulated gene
Gjb2	1423271_at	1.13215	7.63461	7.67656	3.01057e-07	4.2802e-06	6.66143	Up-regulated gene
Btaf1	1435248_a_at	1.12504	8.83954	13.4199	3.65851e-11	3.95472e-09	15.8119	Up-regulated gene
Scara5	1451204_at	1.12372	5.74214	5.17148	5.37362e-05	0.000306323	1.39153	Up-regulated gene
Igfbp3	1423062_at	1.12319	6.61873	7.61767	3.36867e-07	4.67125e-06	6.54682	Up-regulated gene
Pcsk2	1447992_s_at	-1.12303	9.67015	-9.37272	1.43556e-08	3.78703e-07	9.76397	Down-regulated gene
Igf2bp2	1437103_at	1.12027	4.6536	8.54832	6.01816e-08	1.20652e-06	8.30331	Up-regulated gene
Arpp19	1422609_at	1.11805	9.89991	8.93459	3.0428e-08	6.95965e-07	8.99857	Up-regulated gene
Hspb6	1436332_at	1.11707	7.40109	4.75118	0.00013777	0.00067583	0.442841	Up-regulated gene
Jarid2	1422698_s_at	1.11647	8.16119	7.99967	1.63849e-07	2.66642e-06	7.28188	Up-regulated gene
Spry2	1436584_at	1.11625	8.86038	11.8449	3.09897e-10	2.00317e-08	13.6585	Up-regulated gene
Cdr2	1417430_at	1.11615	7.38437	8.03211	1.54258e-07	2.54215e-06	7.3434	Up-regulated gene
Myl12a	1420820_at	1.11581	9.55365	12.2038	1.86868e-10	1.33659e-08	14.1696	Up-regulated gene
Limd2	1456377_x_at	-1.11559	10.2085	-13.1065	5.5043e-11	5.45555e-09	15.4013	Down-regulated gene
Cd24a	1448182_a_at	1.11388	8.04441	9.40061	1.3696e-08	3.65942e-07	9.81187	Up-regulated gene
Rsad2	1436058_at	1.11215	6.58921	4.12348	0.000574491	0.00230928	-0.986055	Up-regulated gene
Mlip	1453059_at	1.1117	8.73461	4.72131	0.000147384	0.000714405	0.375044	Up-regulated gene
Hsph1	1425993_a_at	1.11163	11.4907	8.21812	1.09451e-07	1.94047e-06	7.69338	Up-regulated gene
Napepld	1437872_at	-1.11142	6.32222	-10.667	1.77789e-09	7.41584e-08	11.8883	Down-regulated gene
Gpx3	1449106_at	1.11055	6.87159	4.78941	0.000126387	0.000628431	0.529555	Up-regulated gene
Nid1	1416808_at	1.11046	6.60164	9.66765	8.77062e-09	2.57841e-07	10.2657	Up-regulated gene
Lox	1416121_at	1.10877	5.47838	6.91528	1.33424e-06	1.45245e-05	5.14367	Up-regulated gene
Atp13a5	1436411_at	-1.10847	5.63474	-9.51688	1.12686e-08	3.14403e-07	10.0105	Down-regulated gene
Ifit1	1450783_at	1.1063	5.41522	3.04605	0.00662922	0.0190871	-3.38737	Up-regulated gene
Cpne9	1454653_at	-1.10622	6.49827	-6.06554	7.70572e-06	6.10765e-05	3.35926	Down-regulated gene
Cpne4	1429443_at	-1.10571	8.78583	-5.19338	5.11863e-05	0.000294389	1.44062	Down-regulated gene
Ier5	1417612_at	1.10545	9.34031	12.2383	1.78093e-10	1.27822e-08	14.2181	Up-regulated gene
Calca	1452004_at	1.10531	5.56894	11.3362	6.4795e-10	3.44921e-08	12.9119	Up-regulated gene
Prokr2	1440564_at	1.10524	6.02593	7.08853	9.44279e-07	1.09739e-05	5.49595	Up-regulated gene
Sgk1	1416041_at	1.10385	10.7343	6.71494	2.00002e-06	1.99848e-05	4.73135	Up-regulated gene
Rhoc	1435394_s_at	1.10252	8.62308	11.3397	6.44577e-10	3.44006e-08	12.9172	Up-regulated gene
Serpinh1	1456733_x_at	1.10243	7.87517	8.04479	1.50671e-07	2.48894e-06	7.3674	Up-regulated gene
Bcl11b	1435227_at	-1.10126	9.89926	-14.8369	6.33249e-12	1.11721e-09	17.567	Down-regulated gene
Helz2	1435454_a_at	1.10124	5.43906	6.56532	2.71554e-06	2.56565e-05	4.41996	Up-regulated gene
Mapkapk2	1426648_at	1.10067	7.36563	8.10978	1.33592e-07	2.2588e-06	7.4901	Up-regulated gene
Slc16a1	1415802_at	1.09967	9.49911	9.34487	1.50473e-08	3.92966e-07	9.71604	Up-regulated gene
Myc	1424942_a_at	1.09825	6.43172	19.9085	3.23351e-14	2.24341e-11	22.749	Up-regulated gene
Gm15247	1432565_at	1.09776	4.40601	10.0861	4.43532e-09	1.50353e-07	10.9594	Up-regulated gene
Shisa2	1423852_at	1.09767	5.14529	5.52437	2.46964e-05	0.000160384	2.17775	Up-regulated gene
Lin7b	1418683_at	-1.0976	8.1129	-5.70954	1.65138e-05	0.000114841	2.58559	Down-regulated gene
Loxl1	1451978_at	1.0957	6.31009	4.17956	0.000505361	0.00207018	-0.858357	Up-regulated gene
Map3k6	1449901_a_at	1.09558	6.07144	8.79076	3.91393e-08	8.48588e-07	8.74195	Up-regulated gene
Rnft1	1428078_at	1.09553	7.68761	17.8629	2.31023e-13	1.02309e-10	20.8388	Up-regulated gene
Rgs4	1416286_at	1.0953	10.5049	16.6791	7.92153e-13	2.61712e-10	19.6284	Up-regulated gene
Adm	1447839_x_at	1.09465	6.40521	9.97002	5.3481e-09	1.71814e-07	10.769	Up-regulated gene
Tead1	1429556_at	1.09356	8.19958	13.3528	3.99033e-11	4.19469e-09	15.7247	Up-regulated gene
Mpzl3	1435571_at	1.09334	6.08549	10.1468	4.02458e-09	1.40314e-07	11.0582	Up-regulated gene
Cacna1h	1422710_a_at	-1.09334	8.31176	-11.972	2.5871e-10	1.75974e-08	13.8409	Down-regulated gene
C030023E24Rik	1456828_at	-1.09311	5.71232	-7.32534	5.92561e-07	7.45681e-06	5.97094	Down-regulated gene
Parp3	1451969_s_at	1.09143	6.51702	5.03101	7.34825e-05	0.000398713	1.07571	Up-regulated gene
Shc4	1457118_at	1.08873	6.5	14.9147	5.77513e-12	1.07325e-09	17.6589	Up-regulated gene
Pdzrn3	1416846_a_at	1.08833	6.99984	7.16985	8.0396e-07	9.58947e-06	5.65992	Up-regulated gene
Pnma2	1435618_at	-1.08692	7.902	-9.25203	1.7615e-08	4.44412e-07	9.55555	Down-regulated gene
Tlr13	1457753_at	1.08483	5.78311	8.46766	6.95587e-08	1.35816e-06	8.15565	Up-regulated gene
Fam129b	1426812_a_at	1.08302	8.36712	9.89554	6.0353e-09	1.88052e-07	10.646	Up-regulated gene
Chrna5	1427401_at	-1.08276	4.85988	-8.12556	1.29756e-07	2.21372e-06	7.51982	Down-regulated gene
Gcg	1425952_a_at	1.08046	3.50911	6.37925	3.98876e-06	3.54341e-05	4.0287	Up-regulated gene
Epha3	1455426_at	-1.07936	6.87379	-7.05845	1.00238e-06	1.15205e-05	5.43509	Down-regulated gene
Gprc5a	1437486_at	1.07879	5.83532	7.72302	2.75608e-07	3.98645e-06	6.75151	Up-regulated gene
E030042N06Rik	1439939_at	1.07878	6.29597	5.98338	9.17512e-06	7.03651e-05	3.18198	Up-regulated gene
C77370	1440910_at	-1.07727	9.07347	-12.5323	1.18807e-10	9.37266e-09	14.6265	Down-regulated gene
9930017N22Rik	1456758_at	1.07686	6.53612	4.48295	0.000253007	0.00114058	-0.167098	Up-regulated gene
Smoc2	1415935_at	-1.07642	7.24574	-6.35983	4.1532e-06	3.66758e-05	3.9876	Down-regulated gene
Atoh7	1422929_s_at	1.07549	5.96982	4.7602	0.000134994	0.000665661	0.463309	Up-regulated gene
Iyd	1451547_at	-1.0751	5.87676	-4.76797	0.000132647	0.000656894	0.480936	Down-regulated gene
Slc9a2	1437259_at	-1.07355	5.99406	-9.25009	1.76734e-08	4.45343e-07	9.55218	Down-regulated gene
Amotl1	1428785_at	1.07252	7.70143	6.95802	1.22471e-06	1.35663e-05	5.23095	Up-regulated gene
Cdyl	1418071_s_at	1.07167	7.65542	7.19917	7.58819e-07	9.17412e-06	5.71882	Up-regulated gene
Spsb1	1420150_at	1.06957	8.98566	9.24535	1.78166e-08	4.47869e-07	9.54396	Up-regulated gene
5330428N10Rik	1432705_at	-1.06808	4.69447	-4.61797	0.000186213	0.00087649	0.140212	Down-regulated gene
Inpp4b	1441416_at	-1.06723	5.14247	-9.40594	1.35735e-08	3.63634e-07	9.82102	Down-regulated gene
1190002N15Rik	1433582_at	1.06682	8.34098	4.84087	0.000112554	0.000570971	0.64617	Up-regulated gene
Csf2rb	1455660_at	1.0665	5.10424	6.6872	2.11624e-06	2.09252e-05	4.67383	Up-regulated gene
Spink8	1435999_at	-1.06613	8.04982	-4.77046	0.000131904	0.000653833	0.486589	Down-regulated gene
Gm2115	1442595_at	-1.06511	8.03805	-7.1895	7.73418e-07	9.31592e-06	5.69939	Down-regulated gene
Zfp189	1425287_at	-1.06458	6.33719	-10.0294	4.85922e-09	1.61051e-07	10.8665	Down-regulated gene
Cdc14b	1429418_at	1.06422	7.15619	6.1926	5.89279e-06	4.90022e-05	3.63185	Up-regulated gene
Glipr1	1424927_at	1.06402	5.62035	7.74958	2.62068e-07	3.82248e-06	6.80288	Up-regulated gene
Epha4	1429021_at	-1.06262	9.94816	-10.259	3.36549e-09	1.21403e-07	11.24	Down-regulated gene
Pak6	1455200_at	1.06258	7.90002	12.8105	8.15561e-11	7.19283e-09	15.0056	Up-regulated gene
Arhgap31	1455164_at	1.06204	7.88219	9.72141	8.02607e-09	2.3865e-07	10.356	Up-regulated gene
Cybb	1436778_at	1.06085	4.12629	4.54404	0.000220211	0.00101024	-0.0279839	Up-regulated gene
6330403A02Rik	1440534_at	-1.06065	10.7326	-6.28605	4.84418e-06	4.16124e-05	3.83108	Down-regulated gene
Mctp1	1430439_at	-1.06055	6.68837	-9.16613	2.03981e-08	5.00711e-07	9.4061	Down-regulated gene
Ankrd13a	1460428_at	1.05994	9.00081	10.6255	1.8956e-09	7.81286e-08	11.8232	Up-regulated gene
Myo1c	1419649_s_at	1.0599	7.83072	16.4231	1.0445e-12	3.04333e-10	19.3555	Up-regulated gene
Akr1b8	1448894_at	1.0596	6.25696	3.64531	0.00171393	0.00591799	-2.06849	Up-regulated gene
E130309F12Rik	1436733_at	-1.05613	6.49747	-8.8117	3.77247e-08	8.24791e-07	8.77947	Down-regulated gene
D9Ertd292e	1446102_at	-1.05483	5.03086	-5.23446	4.67303e-05	0.000272519	1.53263	Down-regulated gene
Col19a1	1421698_a_at	-1.05346	6.87957	-3.94851	0.000857228	0.00326723	-1.38375	Down-regulated gene
Ifi204	1419603_at	1.05291	2.85487	2.75657	0.0125294	0.0329401	-3.99666	Up-regulated gene
Aspg	1435036_at	1.05218	6.56276	4.5822	0.000201943	0.000939072	0.0588504	Up-regulated gene
Nfe2l2	1416543_at	1.05207	8.0774	15.7505	2.20019e-12	4.87179e-10	18.6182	Up-regulated gene
Rasip1	1428016_a_at	1.05203	5.99534	9.64732	9.0707e-09	2.6312e-07	10.2314	Up-regulated gene
Cflar	1424996_at	1.05178	7.00772	9.48121	1.19615e-08	3.28887e-07	9.94977	Up-regulated gene
Ifi202b	1421551_s_at	1.05176	3.16326	4.07167	0.000646746	0.00255733	-1.10393	Up-regulated gene
Atp8b1	1455396_at	1.04959	4.07884	7.93216	1.85844e-07	2.93487e-06	7.15341	Up-regulated gene
Smim3	1423306_at	1.04441	8.49867	8.45445	7.12337e-08	1.38308e-06	8.13139	Up-regulated gene
Nupr1	1419666_x_at	1.04377	6.8691	4.51804	0.000233607	0.00106326	-0.0871739	Up-regulated gene
Tesc	1418744_s_at	-1.04337	9.63489	-9.75899	7.54488e-09	2.26281e-07	10.4189	Down-regulated gene
Rfwd2	1426912_at	1.04272	9.98723	14.638	8.03053e-12	1.34796e-09	17.3301	Up-regulated gene
Slc14a1	1428114_at	1.04222	7.90942	4.76607	0.000133219	0.000659252	0.476616	Up-regulated gene
Pla2g4a	1448558_a_at	1.04194	6.17924	5.87489	1.15679e-05	8.52905e-05	2.9467	Up-regulated gene
Arl5b	1455166_at	1.04178	8.73047	6.52433	2.95443e-06	2.75016e-05	4.33414	Up-regulated gene
BC030500	1442032_at	-1.04146	6.28147	-6.99142	1.14561e-06	1.28404e-05	5.29899	Down-regulated gene
Rassf8	1452283_at	1.04125	7.8588	9.06411	2.43091e-08	5.74966e-07	9.22737	Up-regulated gene
Bbip1	1456393_at	-1.03984	9.73965	-8.53955	6.11347e-08	1.22117e-06	8.28729	Down-regulated gene
Pvalb	1417653_at	-1.03945	8.40559	-8.35603	8.51111e-08	1.59739e-06	7.94988	Down-regulated gene
Rasl10a	1427975_at	-1.03818	8.5286	-5.51803	2.50412e-05	0.000162328	2.16371	Down-regulated gene
Steap4	1460197_a_at	1.038	5.66317	7.87389	2.07289e-07	3.18649e-06	7.04204	Up-regulated gene
Hspa5	1416064_a_at	1.03771	11.307	11.3128	6.70689e-10	3.54308e-08	12.877	Up-regulated gene
Ccdc86	1452414_s_at	1.03746	6.62942	11.9903	2.52115e-10	1.7205e-08	13.867	Up-regulated gene
Zfp275	1418397_at	1.03738	8.26076	16.4173	1.05109e-12	3.04333e-10	19.3493	Up-regulated gene
Cecr6	1419224_at	-1.03654	7.3805	-10.8704	1.30178e-09	5.74054e-08	12.2046	Down-regulated gene
4930414L22Rik	1443790_x_at	-1.03577	7.20904	-8.93281	3.05225e-08	6.96597e-07	8.99541	Down-regulated gene
Selp	1420558_at	1.03566	5.57394	7.35633	5.5782e-07	7.0882e-06	6.03254	Up-regulated gene
D630045J12Rik	1440116_at	-1.03551	6.948	-11.9309	2.74222e-10	1.84714e-08	13.7821	Down-regulated gene
Arhgef4	1435033_at	-1.03541	10.5592	-9.58587	1.00443e-08	2.85214e-07	10.1276	Down-regulated gene
9130024F11Rik	1453245_at	-1.03532	5.54083	-8.50847	6.46385e-08	1.27888e-06	8.23046	Down-regulated gene
Micall1	1460556_at	1.03242	8.70982	10.4044	2.67527e-09	1.03196e-07	11.4732	Up-regulated gene
P2ry6	1425214_at	1.03236	6.58738	5.4858	2.68693e-05	0.000172377	2.09236	Up-regulated gene
Elovl1	1456530_x_at	1.03157	8.19093	14.5841	8.56864e-12	1.41311e-09	17.2653	Up-regulated gene
Phlda1	1418835_at	1.02948	8.72497	10.2672	3.3222e-09	1.20467e-07	11.2531	Up-regulated gene
Furin	1418518_at	1.02918	7.28628	8.49026	6.67883e-08	1.31268e-06	8.1971	Up-regulated gene
Mt2	1428942_at	1.02701	12.1806	7.36002	5.5382e-07	7.05891e-06	6.03988	Up-regulated gene
Slc44a3	1425109_at	1.02664	3.90065	5.36015	3.54034e-05	0.000216923	1.81324	Up-regulated gene
Carf	1460588_at	-1.02631	6.7597	-6.95278	1.23763e-06	1.36803e-05	5.22026	Down-regulated gene
Kalrn	1436066_at	-1.02454	11.3485	-12.2674	1.71056e-10	1.25031e-08	14.2588	Down-regulated gene
1810026B05Rik	1447923_at	1.02342	7.81836	8.01206	1.60115e-07	2.61382e-06	7.3054	Up-regulated gene
Bai3	1454782_at	-1.02301	9.24115	-14.8452	6.27061e-12	1.11721e-09	17.5768	Down-regulated gene
Dhx33	1429191_at	-1.02172	8.15765	-12.6616	9.96747e-11	8.20011e-09	14.8035	Down-regulated gene
Atp11c	1455083_at	1.02091	7.68339	6.90898	1.35121e-06	1.46233e-05	5.1308	Up-regulated gene
Trim47	1426784_at	1.02038	6.19944	6.04292	8.08434e-06	6.34193e-05	3.31053	Up-regulated gene
9330184L24Rik	1441550_at	-1.02004	4.00606	-9.24731	1.7757e-08	4.4691e-07	9.54737	Down-regulated gene
Ftx	1438838_at	-1.01903	7.87256	-8.80812	3.79623e-08	8.29116e-07	8.77307	Down-regulated gene
Hnmt	1417702_a_at	-1.01745	7.79433	-7.70482	2.85302e-07	4.09536e-06	6.71625	Down-regulated gene
Il17ra	1420905_at	1.01719	6.53303	10.3251	3.03128e-09	1.1307e-07	11.3463	Up-regulated gene
Filip1l	1428861_at	1.0165	5.10375	11.2658	7.18971e-10	3.72255e-08	12.8066	Up-regulated gene
AI646383	1459922_at	1.01554	6.02067	7.66882	3.05531e-07	4.32019e-06	6.64639	Up-regulated gene
Pcmtd2	1427074_at	-1.01546	8.90756	-12.35	1.52573e-10	1.1506e-08	14.3742	Down-regulated gene
Eml6	1425825_at	-1.01527	6.28067	-12.4998	1.24203e-10	9.69747e-09	14.5818	Down-regulated gene
Crybg3	1434410_at	1.01486	6.44105	6.82894	1.58748e-06	1.66541e-05	4.96663	Up-regulated gene
Perp	1416271_at	1.01386	6.77134	3.86788	0.00103084	0.00381573	-1.56651	Up-regulated gene
Crlf1	1418476_at	-1.01383	8.78549	-6.16243	6.27915e-06	5.15559e-05	3.5673	Down-regulated gene
Rpp25	1448845_at	-1.01349	5.63672	-6.32974	4.42187e-06	3.87035e-05	3.92385	Down-regulated gene
2410006H16Rik	1447936_at	1.01301	8.87741	14.4068	1.06203e-11	1.64963e-09	17.051	Up-regulated gene
Ucp2	1448188_at	1.01145	8.57212	7.339	5.76982e-07	7.28719e-06	5.9981	Up-regulated gene
Tox3	1436600_at	-1.01092	6.47859	-10.68	1.74241e-09	7.29708e-08	11.9087	Down-regulated gene
Pdlim1	1416554_at	1.01072	7.6503	8.20649	1.11808e-07	1.97889e-06	7.67165	Up-regulated gene
Slc25a24	1452717_at	1.00996	6.01812	6.84005	1.5523e-06	1.63407e-05	4.98946	Up-regulated gene
Lrrc4b	1437183_at	-1.00958	7.73145	-8.35159	8.57992e-08	1.60596e-06	7.94167	Down-regulated gene
4833422C13Rik	1440761_at	1.00892	5.0547	6.05767	7.83521e-06	6.18673e-05	3.34233	Up-regulated gene
Ccdc177	1460625_at	-1.00765	6.91169	-8.93875	3.02081e-08	6.92385e-07	9.00596	Down-regulated gene
Il13ra1	1427165_at	1.00671	6.30207	6.27358	4.9722e-06	4.24667e-05	3.80455	Up-regulated gene
Plekhg2	1418201_at	1.00667	6.00975	7.1039	9.15929e-07	1.06982e-05	5.52701	Up-regulated gene
Kcnv1	1439333_at	-1.0066	6.82906	-10.0431	4.75299e-09	1.58511e-07	10.889	Down-regulated gene
Hectd2	1433944_at	1.00529	9.15963	8.9095	3.17884e-08	7.13935e-07	8.95399	Up-regulated gene
Cd53	1448617_at	1.00519	7.61173	7.41843	4.94406e-07	6.44773e-06	6.15558	Up-regulated gene
Gltscr2	1423803_s_at	1.00519	10.3326	9.9564	5.4674e-09	1.7427e-07	10.7466	Up-regulated gene
Clec7a	1420699_at	1.00341	5.17807	9.75752	7.56321e-09	2.26504e-07	10.4164	Up-regulated gene
Trim30a	1417961_a_at	1.00338	6.42658	3.74775	0.00135659	0.00485655	-1.83799	Up-regulated gene
Kcnip4	1437631_at	-1.00251	8.70071	-6.7749	1.77082e-06	1.81972e-05	4.85531	Down-regulated gene
Ppp1r3c	1433691_at	1.0021	10.2186	11.1835	8.12466e-10	4.04561e-08	12.6827	Up-regulated gene
Mall	1435693_at	1.0021	5.56995	11.0014	1.06743e-09	5.02657e-08	12.406	Up-regulated gene
B3gnt1	1452346_at	-1.00027	9.27505	-11.776	3.41974e-10	2.16348e-08	13.5588	Down-regulated gene
