# Supplementary material for: Inflammation-related genes and immune infiltration landscape identified in kainite-induced temporal lobe epilepsy based on integrated bioinformatics analysis
Source: Front Neurosci. 2022 Oct 27;16:996368. doi: 10.3389/fnins.2022.996368 (PMC9648357; doi:10.3389/fnins.2022.996368)
Supplement: Supplementary file 2 [file Table_2.xlsx]

## Sheet: Supplementary Table S2
Table S2 Key genes in the blue and turquoise modules.
Gene	Module	MM_R	MM_pvalue
Tpt1	blue	-0.803659	0.000101674
Hspa8	blue	-0.834856	3.05844e-05
Ndrg4	turquoise	-0.91916	1.85866e-07
Gapdh	turquoise	-0.918518	1.96854e-07
Snap25	turquoise	-0.960991	8.8956e-10
Mt1	blue	-0.835991	2.9144e-05
Ubc	blue	-0.929936	6.56257e-08
Ncdn	turquoise	-0.984583	9.01991e-13
Rpl41	turquoise	0.95615	2.10897e-09
Ywhab	blue	0.9056	5.71227e-07
Prnp	turquoise	-0.934046	4.22121e-08
Ppp2r1a	turquoise	-0.841591	2.28475e-05
Ddn	turquoise	-0.959168	1.24624e-09
BC094435	blue	-0.958238	1.47172e-09
Dynll1	turquoise	-0.862742	8.31851e-06
Pfn2	turquoise	-0.861294	8.96028e-06
Hpca	turquoise	-0.955771	2.24697e-09
Camk2n1	turquoise	-0.942488	1.5491e-08
Rpl4	turquoise	0.89527	1.20677e-06
Itm2b	turquoise	-0.959446	1.18489e-09
Ppp3ca	turquoise	-0.974968	3.32469e-11
Camk2a	turquoise	-0.956529	1.97822e-09
Mt2	turquoise	0.841965	2.24721e-05
Rps2	turquoise	0.946629	8.9537e-09
Rtn3	turquoise	-0.972144	7.35223e-11
Tubb2a	blue	0.964437	4.48998e-10
Nckap1	blue	0.905326	5.83282e-07
Rpl7a	turquoise	0.908263	4.64559e-07
Sf1	blue	-0.868339	6.19173e-06
Mdh1	turquoise	-0.878567	3.48211e-06
Eef1a2	turquoise	-0.882192	2.80449e-06
Mobp	blue	-0.846365	1.84294e-05
Serinc1	blue	0.83058	3.65631e-05
Zbtb18	turquoise	-0.932078	5.23225e-08
Fbxl16	turquoise	-0.942016	1.64477e-08
Tuba4a	turquoise	-0.876735	3.8743e-06
Dnm1	turquoise	-0.971728	8.2056e-11
Stmn3	turquoise	-0.953268	3.37098e-09
Eif4g2	turquoise	0.845539	1.91375e-05
Nsf	turquoise	-0.971673	8.32537e-11
Snap47	blue	0.907221	5.04049e-07
Eno1	turquoise	-0.901052	8.02005e-07
Ttc3	turquoise	-0.961123	8.67462e-10
Ywhah	turquoise	-0.963546	5.39173e-10
Rpl19	turquoise	0.935658	3.52277e-08
Nptn	turquoise	-0.948436	6.95128e-09
Ppp3r1	turquoise	-0.985211	6.61465e-13
Rab6b	turquoise	-0.953397	3.30273e-09
Enc1	turquoise	-0.911543	3.57025e-07
Rheb	blue	-0.967356	2.38205e-10
Olfm1	turquoise	-0.941249	1.81104e-08
Rps20	turquoise	0.92051	1.6448e-07
Dgkz	turquoise	-0.897958	1.00099e-06
Rpl18a	turquoise	0.921914	1.44497e-07
Gabarapl1	turquoise	-0.9346	3.96909e-08
Rab3a	turquoise	-0.950808	4.91728e-09
Arf3	turquoise	-0.918332	2.00142e-07
Chgb	turquoise	-0.943877	1.29489e-08
Rps5	turquoise	0.92822	7.82878e-08
Rpsa	turquoise	0.950172	5.40417e-09
Sptbn1	blue	0.893692	1.34366e-06
Ctsb	turquoise	0.924028	1.18356e-07
Efhd2	turquoise	0.963188	5.79613e-10
Mapre2	blue	0.855621	1.18955e-05
Scg2	blue	-0.900515	8.339e-07
Itm2c	turquoise	-0.981204	3.94802e-12
Mlf2	turquoise	-0.889315	1.79474e-06
Chn1	turquoise	-0.962822	6.23584e-10
Pja2	turquoise	-0.95003	5.51905e-09
Rplp0	turquoise	0.961723	7.73384e-10
Rbfox3	turquoise	-0.879209	3.35277e-06
Rpl35	turquoise	0.957364	1.71456e-09
Stxbp1	turquoise	-0.875657	4.12249e-06
Prkcb	turquoise	-0.948217	7.17164e-09
2510003E04Rik	blue	0.944797	1.147e-08
Eno2	turquoise	-0.94573	1.01208e-08
Gstp1	turquoise	-0.897508	1.03319e-06
Thra	turquoise	-0.967677	2.21412e-10
Hpcal4	turquoise	0.868775	6.04745e-06
Mmd	turquoise	-0.941318	1.7956e-08
Wipf3	turquoise	-0.891439	1.56202e-06
Mff	blue	0.898981	9.3099e-07
Prkce	blue	0.933904	4.28804e-08
Hnrnpa2b1	blue	-0.926965	8.88277e-08
Nrn1	blue	-0.90359	6.65008e-07
Wasf1	turquoise	-0.963905	5.01153e-10
Atp6v1g2	turquoise	-0.980387	5.41946e-12
Rps9	turquoise	0.945445	1.05177e-08
Rps26	turquoise	0.969665	1.38341e-10
Pcdh8	blue	-0.922937	1.31293e-07
Hsph1	turquoise	0.89778	1.01365e-06
Diras2	blue	0.863688	7.92049e-06
Tpi1	turquoise	-0.95287	3.58793e-09
Ubqln2	blue	0.916873	2.27575e-07
Cplx1	turquoise	-0.972198	7.24672e-11
Sptan1	blue	0.925494	1.02708e-07
Rps18	turquoise	0.96719	2.47317e-10
Gfap	turquoise	0.801785	0.000108546
Synj1	turquoise	-0.935689	3.51043e-08
Ina	blue	-0.882263	2.79248e-06
Vsnl1	turquoise	-0.919242	1.84505e-07
Thy1	turquoise	-0.976801	1.88974e-11
Rpl18	turquoise	0.911633	3.54401e-07
Ctxn1	turquoise	-0.933118	4.67458e-08
Spin1	blue	0.874249	4.46675e-06
Rbbp7	turquoise	0.879006	3.39321e-06
Trim2	turquoise	-0.877851	3.63121e-06
Syn1	turquoise	-0.880112	3.17795e-06
Tspan13	blue	0.862198	8.55473e-06
Kalrn	blue	0.949194	6.23434e-09
Tecr	turquoise	-0.939764	2.17462e-08
Pabpc1	turquoise	0.876324	3.96736e-06
Adcy1	turquoise	-0.968928	1.65277e-10
Hspa5	turquoise	0.894792	1.24699e-06
2010300C02Rik	blue	0.804468	9.88199e-05
Tspyl4	turquoise	-0.973003	5.82777e-11
Rasgrf1	turquoise	-0.977984	1.28041e-11
Rpl22	turquoise	0.977846	1.3416e-11
Uchl1	turquoise	-0.898861	9.38976e-07
Pde2a	blue	0.835995	2.91384e-05
Cnbp	blue	-0.824154	4.73913e-05
Gdi1	turquoise	-0.901565	7.72492e-07
Atp6v0e2	turquoise	-0.960178	1.03594e-09
Fgf13	turquoise	-0.969002	1.62382e-10
Mapk1	blue	0.889644	1.75686e-06
Zfand5	blue	-0.9422	1.60699e-08
Aco2	turquoise	-0.901103	7.99025e-07
Rapgef2	turquoise	-0.932538	4.97902e-08
Cyfip2	turquoise	-0.922435	1.37628e-07
Rps19	turquoise	0.959947	1.08111e-09
Nsg2	turquoise	-0.987664	1.70884e-13
Myl12b	turquoise	-0.948198	7.19109e-09
Dnaja1	blue	-0.873547	4.64723e-06
Stmn4	blue	-0.951627	4.34595e-09
Atp6v1d	blue	0.954689	2.68493e-09
Capza2	turquoise	-0.91574	2.51068e-07
Gprasp1	turquoise	-0.92507	1.07034e-07
Atp1a3	turquoise	-0.948165	7.22501e-09
Prepl	turquoise	-0.967119	2.51312e-10
Gabrb3	turquoise	-0.881811	2.87e-06
Cntn1	turquoise	-0.975362	2.95506e-11
Epas1	blue	-0.801631	0.000109127
Syt11	turquoise	-0.939123	2.34979e-08
Nrxn1	turquoise	-0.971912	7.81773e-11
Kbtbd11	blue	0.803803	0.000101159
Atp1a1	blue	-0.856387	1.14572e-05
Cplx2	turquoise	-0.957894	1.56336e-09
Ndn	turquoise	-0.894912	1.23678e-06
Gabbr1	turquoise	-0.955107	2.50799e-09
Hnrnpc	turquoise	0.888004	1.95277e-06
Eps15	turquoise	-0.936764	3.10322e-08
Hax1	turquoise	0.922187	1.40869e-07
Slc12a5	turquoise	-0.954791	2.64102e-09
Cadm2	turquoise	-0.938159	2.63596e-08
Atp2b1	turquoise	-0.838769	2.58584e-05
Idh3b	turquoise	-0.911291	3.64455e-07
Cpne6	turquoise	-0.978161	1.20608e-11
Pcsk1n	turquoise	-0.874802	4.32867e-06
Tmem66	blue	-0.928034	7.97802e-08
Nucks1	blue	0.913698	2.9863e-07
Mkl2	blue	0.934071	4.20963e-08
Ptms	turquoise	-0.922557	1.3607e-07
Ndufv2	blue	0.904548	6.18779e-07
2022-09-03	turquoise	-0.921219	1.54115e-07
Got2	blue	0.865553	7.18375e-06
Tubb4a	turquoise	-0.881406	2.94096e-06
Cck	turquoise	-0.94149	1.75736e-08
Dclk1	turquoise	0.84429	2.02513e-05
Gstm5	turquoise	-0.849626	1.58473e-05
Hspa1b	blue	-0.932447	5.02835e-08
Atp6v1a	turquoise	-0.913324	3.08133e-07
Stmn2	turquoise	-0.981129	4.06663e-12
Sipa1l1	blue	0.956107	2.12411e-09
Ube2d3	blue	-0.898193	9.84515e-07
Pgm2l1	turquoise	-0.870364	5.54618e-06
Lrpap1	blue	-0.920234	1.6867e-07
Hmgn1	turquoise	0.981095	4.12244e-12
Pak1	turquoise	-0.945368	1.06283e-08
R3hdm1	blue	-0.964998	3.99212e-10
Gng3	turquoise	-0.954319	2.85096e-09
Gria1	turquoise	-0.975506	2.82905e-11
Slc2a3	blue	-0.914483	2.795e-07
Apod	turquoise	0.858352	1.03943e-05
Rasgrp1	turquoise	-0.965955	3.2518e-10
Cnn3	turquoise	0.977475	1.51781e-11
Cdk17	blue	0.823447	4.87337e-05
Dctn1	turquoise	-0.90534	5.82663e-07
Add1	turquoise	-0.958178	1.48729e-09
Grasp	turquoise	0.82322	4.91711e-05
Syne1	turquoise	0.894918	1.23627e-06
Plk2	blue	-0.957072	1.80301e-09
Picalm	blue	-0.894985	1.23061e-06
Egr1	blue	-0.934972	3.8067e-08
Sorbs1	turquoise	0.854062	1.28326e-05
Nisch	blue	0.943221	1.41015e-08
Gas5	blue	-0.904369	6.27184e-07
Scn3b	turquoise	-0.983792	1.30978e-12
Gnb2l1	turquoise	0.946883	8.64466e-09
Hspd1	turquoise	0.867022	6.64499e-06
Tpm3	turquoise	0.935738	3.49097e-08
Ptprs	blue	0.899037	9.27314e-07
Idh3a	blue	0.870996	5.35682e-06
Camta1	turquoise	-0.944652	1.16932e-08
Vps29	blue	0.880508	3.1037e-06
Higd2a	turquoise	-0.886881	2.09746e-06
Tcf25	turquoise	-0.86707	6.62799e-06
Klhdc3	blue	0.90534	5.82672e-07
Sez6l2	turquoise	-0.937189	2.95411e-08
Hsbp1	turquoise	-0.882369	2.7746e-06
Sh3gl2	turquoise	-0.954373	2.82621e-09
Ly6h	turquoise	-0.866506	6.83009e-06
Klhl2	blue	0.867359	6.5263e-06
Rnf112	turquoise	-0.910066	4.02466e-07
Rbfox1	turquoise	-0.925567	1.01973e-07
Psmd11	turquoise	0.880333	3.13632e-06
G3bp2	turquoise	-0.916251	2.40219e-07
Nme2	turquoise	0.821243	5.31225e-05
Celf1	blue	0.86327	8.09439e-06
Grina	turquoise	-0.940527	1.98068e-08
Napb	turquoise	-0.949861	5.65774e-09
Sgk1	blue	-0.850117	1.5487e-05
6330403A02Rik	turquoise	-0.959386	1.19791e-09
Vgf	turquoise	0.907427	4.9603e-07
Arf4	blue	-0.895068	1.22365e-06
Tcf4	blue	0.886577	2.1381e-06
Prickle2	turquoise	-0.921774	1.46389e-07
Ncald	turquoise	-0.853143	1.34134e-05
Ppp1r2	blue	-0.948166	7.22378e-09
Ctsd	turquoise	0.909257	4.29394e-07
Elmod1	turquoise	-0.99067	2.12224e-14
Sphkap	blue	0.914211	2.86014e-07
Tmem59l	turquoise	-0.986209	3.92783e-13
Nbea	turquoise	-0.909965	4.05722e-07
Ppm1e	blue	0.881954	2.84526e-06
Ank	turquoise	-0.931677	5.46215e-08
Abi2	blue	0.828336	4.00784e-05
Psd3	turquoise	-0.95999	1.07258e-09
Wsb2	blue	0.856464	1.14135e-05
Txnl1	blue	-0.927197	8.67903e-08
Csde1	blue	-0.89485	1.24198e-06
Cnih2	turquoise	-0.96601	3.21285e-10
6330403K07Rik	turquoise	-0.969411	1.47166e-10
Ctsl	turquoise	0.963262	5.71072e-10
Sptbn2	turquoise	-0.884473	2.43876e-06
Sort1	turquoise	-0.99325	1.88657e-15
Selk	blue	-0.93093	5.91314e-08
Nfkbia	blue	-0.858571	1.02814e-05
Tomm70a	blue	0.951545	4.39995e-09
Fkbp3	blue	0.809518	8.24978e-05
Eif3c	turquoise	0.889232	1.80448e-06
Dmxl2	blue	0.93229	5.11439e-08
Kcnab2	turquoise	-0.983984	1.19793e-12
Prdx5	turquoise	-0.850131	1.5477e-05
Ly6a	turquoise	0.884401	2.44954e-06
Cstb	turquoise	0.929902	6.58583e-08
Clcn3	blue	-0.80192	0.000108036
Mapre1	blue	-0.975945	2.47367e-11
Jund	blue	-0.944809	1.14513e-08
Xbp1	turquoise	0.930962	5.89327e-08
Slc22a17	turquoise	-0.83005	3.73686e-05
Id2	turquoise	0.977166	1.67937e-11
Wbp5	blue	-0.838521	2.61387e-05
Slc3a2	blue	-0.912277	3.36126e-07
Sh3bgrl3	blue	0.852598	1.37685e-05
Pld3	turquoise	-0.920893	1.58802e-07
Camta2	turquoise	-0.963235	5.74086e-10
Kifc2	turquoise	-0.878397	3.51691e-06
Odc1	turquoise	0.947448	7.99198e-09
Celf4	turquoise	-0.89908	9.24472e-07
2022-09-08	turquoise	-0.981761	3.15583e-12
Nfix	turquoise	-0.846991	1.79083e-05
Psd	turquoise	-0.955672	2.28419e-09
Pink1	turquoise	-0.863787	7.87983e-06
Camkv	turquoise	-0.969814	1.33392e-10
Ptk2b	turquoise	-0.953173	3.42167e-09
Akap11	blue	0.950529	5.12632e-09
Slc24a2	turquoise	-0.974857	3.43613e-11
Srsf3	turquoise	0.883214	2.63521e-06
Zfp622	turquoise	0.929303	7.00766e-08
Rgs4	blue	-0.92496	1.08191e-07
Cadps	turquoise	-0.943841	1.30104e-08
Tmem30a	turquoise	-0.910675	3.83148e-07
Cabp7	turquoise	-0.899529	8.9522e-07
Camk2b	turquoise	-0.945445	1.05175e-08
Ntrk2	blue	-0.990994	1.63036e-14
Tprgl	turquoise	-0.958441	1.41971e-09
Gls	turquoise	-0.913857	2.9466e-07
Enah	blue	-0.8801	3.18029e-06
Ndrg3	turquoise	-0.984915	7.66833e-13
Prkca	turquoise	-0.91261	3.26988e-07
Rufy3	blue	0.939383	2.27717e-08
Fam126b	turquoise	0.958259	1.46615e-09
Ptp4a2	turquoise	0.874358	4.43902e-06
Cisd1	blue	0.855928	1.17181e-05
Sv2b	turquoise	-0.945611	1.02859e-08
Srsf11	blue	-0.959528	1.16744e-09
Ivns1abp	blue	-0.896307	1.12348e-06
Syn2	turquoise	-0.947762	7.64788e-09
Aak1	turquoise	-0.968302	1.91576e-10
Clstn1	turquoise	-0.887162	2.06043e-06
Ndel1	blue	-0.944796	1.14717e-08
Apc	blue	0.917151	2.22114e-07
Fem1b	blue	-0.862082	8.60608e-06
Erc2	blue	0.926791	9.03747e-08
B230219D22Rik	blue	0.887682	1.99336e-06
B2m	turquoise	0.897131	1.06086e-06
Dock9	turquoise	-0.875813	4.08582e-06
Atf4	turquoise	0.885266	2.32145e-06
Hk1	turquoise	-0.825422	4.50635e-05
Hspe1	turquoise	0.895438	1.19294e-06
Add2	blue	0.848231	1.69122e-05
Arpp21	blue	-0.93779	2.75347e-08
Dnajc6	turquoise	-0.917292	2.19384e-07
Npy	turquoise	0.905659	5.68662e-07
Sf3b1	blue	-0.971098	9.66236e-11
Zmynd11	turquoise	-0.801716	0.000108806
Celf5	blue	0.862859	8.26839e-06
Tmem106b	blue	0.937877	2.72522e-08
Lphn1	turquoise	-0.838977	2.56263e-05
Ndufs3	blue	0.94078	1.9197e-08
Cds2	turquoise	-0.92042	1.65833e-07
Dctn6	blue	0.846026	1.87178e-05
Ptprn2	turquoise	-0.987224	2.21988e-13
Serpini1	turquoise	-0.893216	1.38745e-06
Lancl1	turquoise	-0.940705	1.93766e-08
Rpn1	turquoise	0.914685	2.74754e-07
Mtch1	turquoise	-0.903248	6.82193e-07
Rabac1	turquoise	-0.83853	2.61286e-05
Abi1	turquoise	-0.856951	1.11433e-05
Nr4a3	blue	-0.939402	2.27187e-08
Fam49b	blue	0.968946	1.64563e-10
Lynx1	turquoise	-0.887698	1.99129e-06
Cbx6	blue	0.917189	2.21376e-07
Hspb1	turquoise	0.951204	4.63294e-09
Atf2	blue	0.811764	7.60023e-05
Cdk2ap1	blue	-0.827961	4.06916e-05
Sparc	blue	-0.907463	4.9462e-07
Scn8a	turquoise	-0.94137	1.78392e-08
Kcnd2	turquoise	-0.86653	6.82165e-06
Zfp365	turquoise	-0.823099	4.94059e-05
Amph	turquoise	-0.971204	9.4032e-11
Napa	turquoise	-0.977189	1.66683e-11
Slc6a1	turquoise	-0.930281	6.33073e-08
Akirin1	blue	-0.92487	1.09136e-07
Opa1	blue	0.927789	8.17773e-08
Azin1	turquoise	0.8856	2.27355e-06
Dnajb9	turquoise	0.888736	1.86315e-06
Gltscr2	blue	-0.988664	9.09533e-14
Eif2s2	turquoise	0.917285	2.19529e-07
Syngr1	turquoise	-0.907814	4.81229e-07
Prkcg	turquoise	-0.946536	9.06854e-09
Gnaq	turquoise	-0.958245	1.46986e-09
Rab3c	turquoise	-0.948154	7.23593e-09
Ndufa9	blue	0.869118	5.93628e-06
Usp22	blue	0.92087	1.59133e-07
Tmod2	turquoise	-0.804235	9.96351e-05
Dctn2	turquoise	-0.927634	8.30679e-08
Ybx1	turquoise	0.959103	1.26109e-09
Rap1b	turquoise	0.907345	4.99208e-07
Cnr1	turquoise	-0.929343	6.97845e-08
Tmem47	blue	-0.896508	1.10793e-06
Ddr1	turquoise	0.908377	4.60395e-07
Wdr7	blue	0.901369	7.83659e-07
Txn1	turquoise	0.826411	4.33164e-05
Ppp1r9a	turquoise	-0.959253	1.22717e-09
Pcyox1	turquoise	-0.882147	2.81217e-06
Clstn2	turquoise	-0.95302	3.50495e-09
Itpr1	turquoise	-0.920176	1.69554e-07
Brinp1	blue	-0.96631	3.00893e-10
Tmcc2	turquoise	-0.902544	7.1879e-07
Igfbp4	turquoise	-0.863507	7.99538e-06
Scn2a1	turquoise	-0.849364	1.60428e-05
Hars	turquoise	0.96821	1.9574e-10
Ankrd13c	blue	-0.88428	2.46794e-06
Cct4	turquoise	0.949481	5.98054e-09
Mapk8ip2	turquoise	-0.925069	1.07053e-07
Plagl1	blue	-0.956908	1.85445e-09
Dcaf7	turquoise	-0.936898	3.05546e-08
Unc80	turquoise	-0.960912	9.02821e-10
Clic4	blue	-0.896663	1.09606e-06
Alg2	turquoise	-0.919687	1.77254e-07
Prkaca	blue	0.888159	1.93353e-06
Yaf2	turquoise	-0.907029	5.11633e-07
Tmem184c	blue	0.952274	3.93601e-09
Rabgap1l	turquoise	-0.926939	8.9055e-08
Ly6e	blue	0.901608	7.70059e-07
Ube2s	turquoise	0.829004	3.90027e-05
Ppm1b	blue	-0.812415	7.4203e-05
Ppp1r3c	blue	-0.906654	5.26723e-07
Chl1	blue	0.891562	1.5493e-06
H2afz	blue	-0.830599	3.65345e-05
Slc17a7	turquoise	-0.915023	2.66955e-07
Jun	blue	-0.941911	1.66682e-08
Hipk3	blue	-0.91791	2.07767e-07
Pak3	turquoise	0.885459	2.29371e-06
Limd2	blue	0.921406	1.51476e-07
Atp1b3	turquoise	0.802778	0.000104855
Srgap3	turquoise	-0.89753	1.03161e-06
Wbp2	turquoise	-0.917047	2.24153e-07
Pcna	blue	-0.856021	1.16647e-05
Fgfr1op2	turquoise	-0.958743	1.34521e-09
Mat2a	blue	-0.818182	5.97687e-05
Prrc2b	turquoise	-0.840482	2.3993e-05
Lrp11	blue	0.928342	7.73195e-08
Ube2k	turquoise	0.928381	7.70138e-08
Scn1b	turquoise	-0.948445	6.94277e-09
D7Ertd715e	turquoise	-0.864224	7.70265e-06
Cystm1	blue	-0.949949	5.58471e-09
Cdk14	turquoise	-0.901589	7.71178e-07
Dlgap1	turquoise	-0.905152	5.9106e-07
Large	blue	0.875618	4.13166e-06
Scn2b	turquoise	-0.969193	1.5512e-10
Ctss	turquoise	0.864528	7.58124e-06
Bai2	turquoise	-0.820755	5.41381e-05
Hif1a	turquoise	0.925459	1.03056e-07
Synpr	turquoise	-0.989938	3.73138e-14
Pnmal2	turquoise	-0.83361	3.22337e-05
Elavl2	turquoise	-0.863175	8.13419e-06
Trp53inp2	blue	-0.906683	5.25566e-07
Aes	turquoise	-0.851607	1.44346e-05
Ogt	blue	0.928658	7.48702e-08
Id4	turquoise	-0.83048	3.67141e-05
Fkbp8	turquoise	-0.901275	7.89078e-07
Ndufs7	blue	0.836284	2.8782e-05
Spred2	blue	-0.807118	8.99467e-05
Tagln3	turquoise	0.849851	1.56813e-05
St6galnac5	turquoise	-0.938917	2.40854e-08
Nrxn3	turquoise	-0.964031	4.88349e-10
Tra2b	turquoise	0.802231	0.000106876
Gtf2i	blue	0.87567	4.1194e-06
Nr2c2	blue	0.951599	4.36438e-09
Mcts1	blue	0.88976	1.74368e-06
Epdr1	turquoise	-0.953886	3.05624e-09
Coa3	blue	0.883498	2.58968e-06
Inpp5f	blue	-0.86975	5.73544e-06
Ak5	turquoise	-0.951768	4.25324e-09
Smim14	blue	-0.922804	1.3295e-07
Cryab	blue	-0.952485	3.8097e-09
P4htm	turquoise	-0.870221	5.58958e-06
Hspa1a	blue	-0.942798	1.48895e-08
Tmem9b	turquoise	-0.883	2.66991e-06
Atp2b2	blue	0.92534	1.04266e-07
2022-03-05	turquoise	0.944236	1.2353e-08
Csnk1d	turquoise	0.86511	7.35317e-06
Ube3a	blue	-0.900029	8.63679e-07
Nr1d2	turquoise	-0.930925	5.91598e-08
Cd47	turquoise	-0.888805	1.85486e-06
Anp32a	blue	0.977188	1.66758e-11
Fos	blue	-0.959465	1.18089e-09
Hsd17b12	blue	-0.961208	8.53524e-10
Tsc22d4	turquoise	0.873571	4.64083e-06
Npdc1	turquoise	-0.97089	1.01925e-10
Tppp	turquoise	-0.982261	2.5661e-12
Mef2a	turquoise	-0.937986	2.69055e-08
2900054C01Rik	blue	0.889524	1.77067e-06
Ccrn4l	blue	-0.965096	3.91032e-10
Rph3a	turquoise	-0.829465	3.82754e-05
Sik3	turquoise	0.932233	5.14584e-08
Bdnf	blue	-0.938275	2.6001e-08
Hnrnpd	turquoise	0.961474	8.11313e-10
Pgbd5	blue	0.917819	2.09454e-07
Napg	blue	0.905603	5.7108e-07
Pafah1b1	turquoise	-0.856058	1.16438e-05
Actr3b	turquoise	-0.946834	8.70368e-09
Slc39a10	blue	0.95842	1.42493e-09
Nmt1	blue	0.822275	5.10286e-05
Pfkl	turquoise	-0.985702	5.14099e-13
Vim	turquoise	0.954559	2.74242e-09
Nr4a2	blue	-0.947352	8.09944e-09
Rcan2	blue	-0.843923	2.05888e-05
Slc7a14	blue	0.886807	2.10729e-06
Rpa1	blue	-0.832646	3.35617e-05
Zcchc18	turquoise	-0.98603	4.3239e-13
Rogdi	turquoise	-0.932689	4.89819e-08
Nr4a1	blue	-0.9458	1.00263e-08
B3gat1	turquoise	-0.971633	8.41371e-11
Acvr1b	blue	0.911744	3.5118e-07
Gng10	blue	0.934038	4.2248e-08
Bnip3	turquoise	-0.971976	7.68634e-11
Mob4	blue	0.809767	8.17539e-05
Atl1	turquoise	-0.989875	3.91159e-14
Reps2	turquoise	-0.966433	2.9286e-10
Dad1	blue	-0.948163	7.22678e-09
Eif3a	turquoise	0.846897	1.79856e-05
Npc2	turquoise	0.808828	8.45833e-05
Ptov1	turquoise	-0.943081	1.43587e-08
Dock4	turquoise	-0.845599	1.9085e-05
Fam21	blue	0.844516	2.0046e-05
Phyhipl	blue	-0.829651	3.79856e-05
Pdxp	turquoise	-0.966879	2.65254e-10
Rgs2	blue	-0.964052	4.86227e-10
Nap1l2	turquoise	-0.964774	4.18483e-10
Rfwd2	turquoise	0.925853	9.9154e-08
Jmjd1c	blue	-0.954258	2.879e-09
Atrx	blue	0.843981	2.05359e-05
Acsl4	turquoise	0.91753	2.14844e-07
Slc1a1	blue	0.883931	2.52166e-06
Arhgef25	turquoise	-0.984387	9.90784e-13
Sncb	turquoise	-0.838854	2.57629e-05
Mbnl1	blue	-0.878996	3.39519e-06
Phlpp1	blue	-0.892725	1.43394e-06
Top1	blue	-0.870543	5.49195e-06
Map4	turquoise	-0.963791	5.12983e-10
Ranbp2	blue	-0.906219	5.447e-07
Hnrnpr	blue	0.948911	6.49464e-09
Dnajb5	turquoise	0.866044	6.99966e-06
Stx6	blue	0.866434	6.85649e-06
Lsamp	turquoise	-0.986285	3.76897e-13
Epha4	turquoise	-0.95911	1.25938e-09
Bud31	turquoise	0.957896	1.56273e-09
Rgs7	turquoise	0.959429	1.18866e-09
Slc24a3	turquoise	-0.826957	4.2376e-05
Slc25a12	blue	0.919556	1.79366e-07
Cap2	blue	0.935332	3.65529e-08
Ankrd46	turquoise	-0.94391	1.2894e-08
Necap1	turquoise	-0.903597	6.64654e-07
Cfl2	turquoise	0.932129	5.20363e-08
Hnrnpf	turquoise	0.951484	4.44086e-09
Rbm7	blue	-0.878275	3.54213e-06
Gpr85	blue	-0.872178	5.01741e-06
Snph	turquoise	-0.906828	5.19692e-07
Slc9a6	turquoise	-0.969125	1.57685e-10
Pdcd6	blue	-0.936896	3.05617e-08
Pantr1	turquoise	-0.881814	2.86939e-06
Osbpl1a	turquoise	-0.880216	3.15838e-06
Tspan31	blue	-0.970557	1.1087e-10
Zmiz1	turquoise	0.838219	2.64825e-05
Pkia	turquoise	-0.868522	6.13085e-06
Coro2b	turquoise	-0.889518	1.7713e-06
Nsg1	turquoise	-0.89079	1.63024e-06
Magoh	blue	-0.976003	2.42955e-11
Ppp2r2c	blue	0.895563	1.18276e-06
Elovl5	blue	-0.959951	1.08034e-09
Rnf157	turquoise	-0.895468	1.19049e-06
Itfg1	turquoise	-0.972379	6.90447e-11
A830039N20Rik	turquoise	-0.928345	7.73014e-08
Ppp4r2	turquoise	0.883906	2.5256e-06
Caly	turquoise	-0.976873	1.84639e-11
Arpp19	blue	-0.982374	2.4467e-12
Tnk2	blue	0.867381	6.51861e-06
Bcl11b	blue	0.887373	2.03295e-06
Klhl7	blue	-0.906235	5.44056e-07
Itpka	turquoise	-0.988837	8.10499e-14
Bscl2	turquoise	-0.835719	2.94831e-05
Jph3	turquoise	-0.965567	3.53598e-10
Slc4a7	turquoise	0.879883	3.22159e-06
Ncoa1	turquoise	-0.884409	2.44833e-06
Calb1	blue	0.85096	1.48837e-05
Ptpra	turquoise	-0.935172	3.72229e-08
Col4a3bp	blue	0.886827	2.10465e-06
Syt4	blue	-0.952506	3.79732e-09
Trappc2	turquoise	-0.88021	3.15951e-06
Purg	turquoise	-0.887629	2.00016e-06
Son	blue	-0.822939	4.97179e-05
Dync1i1	turquoise	-0.971869	7.90708e-11
Anks1b	blue	0.870103	5.62581e-06
Rnf145	blue	0.904482	6.21887e-07
Rtcb	turquoise	0.850241	1.53969e-05
Cd9	turquoise	0.957804	1.58826e-09
Ahi1	turquoise	-0.988611	9.41716e-14
Pclo	turquoise	-0.959291	1.21891e-09
Reep1	blue	0.952086	4.05107e-09
Trp53bp1	blue	-0.903008	6.94517e-07
Gucy1b3	blue	0.956095	2.12854e-09
Pnkd	turquoise	-0.984254	1.05549e-12
Crmp1	turquoise	-0.885379	2.30513e-06
Btf3	turquoise	0.892923	1.41509e-06
Lrrc59	turquoise	0.952657	3.70938e-09
Prrt1	turquoise	-0.940335	2.02791e-08
Arc	blue	-0.963708	5.21753e-10
Nkiras1	turquoise	-0.958398	1.43053e-09
Ctsz	turquoise	0.942397	1.56721e-08
Zfand6	blue	0.808184	8.65713e-05
Eif3d	turquoise	0.975404	2.91809e-11
Casd1	turquoise	-0.895506	1.18742e-06
Arih2	blue	-0.869846	5.70561e-06
Ssr1	turquoise	0.944458	1.19969e-08
Cacna1e	blue	0.866269	6.91656e-06
Btg1	blue	-0.94097	1.87515e-08
Mast3	turquoise	-0.960583	9.6055e-10
Trak2	turquoise	0.859933	9.60117e-06
Kcnq2	turquoise	-0.857938	1.0611e-05
Fermt2	blue	-0.836056	2.90628e-05
Dnajb1	blue	-0.965916	3.27919e-10
Zfp871	blue	0.87233	4.9751e-06
Ypel3	turquoise	-0.971112	9.62917e-11
Slc2a13	blue	-0.937371	2.89188e-08
Naa50	turquoise	0.965848	3.32829e-10
Rhoa	turquoise	0.913068	3.14793e-07
Cltb	turquoise	0.951132	4.68397e-09
Cend1	turquoise	-0.840301	2.41849e-05
Tef	turquoise	-0.964679	4.26885e-10
Klhdc2	blue	0.907665	4.86901e-07
Degs1	turquoise	0.837023	2.7884e-05
Slc23a2	blue	-0.874071	4.51182e-06
Gpx1	turquoise	0.889081	1.82212e-06
Slc2a1	blue	-0.865128	7.34628e-06
Grm5	turquoise	-0.932529	4.98374e-08
P4hb	turquoise	0.940704	1.93791e-08
Jph4	turquoise	-0.95981	1.10874e-09
Ehd3	blue	0.851262	1.46722e-05
Mfsd6	blue	0.895658	1.17503e-06
BC030336	blue	0.901021	8.03799e-07
Dkk3	turquoise	-0.944964	1.1218e-08
Emc2	blue	0.843441	2.10397e-05
Gars	turquoise	0.945242	1.0809e-08
Tmem178	blue	-0.901934	7.51895e-07
Lancl2	blue	0.914137	2.87794e-07
Gria3	turquoise	-0.921369	1.51989e-07
D10Bwg1379e	turquoise	-0.834135	3.15298e-05
Ago2	turquoise	0.878717	3.45152e-06
Slc20a1	turquoise	0.94282	1.48477e-08
Arsb	turquoise	-0.943409	1.37618e-08
Mcl1	turquoise	0.899701	8.84258e-07
Neurod6	turquoise	-0.894801	1.2462e-06
Stxbp6	blue	0.950127	5.4401e-09
Slc25a22	turquoise	-0.816605	6.34575e-05
Taf10	turquoise	0.94076	1.92455e-08
Hivep2	turquoise	-0.909332	4.2681e-07
Ppp2r2a	blue	-0.918816	1.91693e-07
Foxp1	blue	-0.885996	2.21777e-06
Psip1	blue	0.931914	5.32489e-08
Stk25	turquoise	-0.884597	2.42009e-06
Frrs1l	turquoise	-0.970962	1.00059e-10
Fyn	turquoise	0.888867	1.84747e-06
Bsn	turquoise	-0.816099	6.46819e-05
Adk	turquoise	-0.843546	2.09414e-05
Kcnab1	turquoise	-0.880574	3.09148e-06
Ppm1l	turquoise	0.879122	3.37008e-06
Snhg6	turquoise	0.969533	1.42854e-10
Lmo7	blue	-0.827283	4.18223e-05
Arhgap44	blue	0.858597	1.02679e-05
Ndufs1	blue	0.863937	7.81883e-06
Yipf5	blue	-0.951644	4.33484e-09
Bbip1	turquoise	-0.974815	3.47828e-11
Syt7	turquoise	-0.957229	1.75487e-09
Tpd52	blue	-0.858697	1.02166e-05
Itgav	turquoise	0.977341	1.58596e-11
Snx10	turquoise	-0.921455	1.50785e-07
Wdr13	turquoise	-0.958599	1.38029e-09
Sar1a	turquoise	0.942633	1.52083e-08
Hspa9	turquoise	0.955998	2.16339e-09
Megf9	turquoise	-0.92779	8.1771e-08
Wfs1	turquoise	-0.934844	3.86197e-08
Evl	blue	-0.92386	1.20274e-07
Rab11b	turquoise	-0.952922	3.55896e-09
Gng2	turquoise	-0.973211	5.50194e-11
Pisd-ps3	blue	0.842908	2.15478e-05
Mia3	blue	-0.930175	6.40074e-08
8430419L09Rik	turquoise	-0.90147	7.77907e-07
Crym	turquoise	-0.901801	7.59238e-07
Usp46	turquoise	-0.919722	1.76693e-07
Trim37	turquoise	-0.909729	4.13477e-07
Lamtor3	turquoise	0.943158	1.42157e-08
Zfand2a	blue	-0.819229	5.74213e-05
Haghl	turquoise	-0.920396	1.66192e-07
Grin1	turquoise	-0.902728	7.09065e-07
1500011B03Rik	turquoise	-0.968425	1.86146e-10
Tsnax	blue	0.935273	3.67989e-08
Hist1h1c	blue	-0.865819	7.08353e-06
Lpgat1	turquoise	0.887884	1.96788e-06
Hipk1	turquoise	0.844465	2.00922e-05
Mgll	turquoise	-0.962775	6.29391e-10
Riok3	turquoise	0.894433	1.27782e-06
Cep19	blue	0.906742	5.23156e-07
Mat2b	turquoise	-0.921037	1.56711e-07
Slc5a3	turquoise	0.918956	1.89312e-07
Hnrnpll	blue	-0.841888	2.25492e-05
Smap2	blue	-0.891658	1.53947e-06
Tacc2	turquoise	-0.931431	5.60704e-08
Ccdc88a	turquoise	-0.8233	4.90166e-05
Arf6	turquoise	0.92678	9.04775e-08
Epb4.1l3	turquoise	-0.902047	7.45653e-07
Ube2e2	turquoise	-0.977941	1.29905e-11
Ubr3	blue	0.848694	1.65519e-05
C1d	blue	0.894941	1.23435e-06
Lrrc4c	turquoise	0.858658	1.02368e-05
Pcsk2	turquoise	-0.923819	1.20745e-07
Snx2	blue	0.820544	5.45824e-05
Dlg1	turquoise	0.917277	2.19685e-07
R3hdm4	turquoise	-0.868101	6.27152e-06
Sfpq	turquoise	0.818331	5.94298e-05
C1qtnf4	turquoise	-0.963896	5.02027e-10
Icam5	turquoise	-0.96945	1.45772e-10
Miat	turquoise	-0.953661	3.16774e-09
Adss	turquoise	-0.900505	8.34482e-07
2900011O08Rik	turquoise	-0.965615	3.49975e-10
Eif3l	turquoise	0.943398	1.3782e-08
9630010G10Rik	blue	0.81956	5.6694e-05
Slc4a4	turquoise	-0.88302	2.66659e-06
Errfi1	blue	-0.976013	2.42185e-11
Kcmf1	turquoise	0.943028	1.44556e-08
Mmd2	turquoise	-0.948281	7.10675e-09
Rasl10b	turquoise	-0.967723	2.19078e-10
Ifrd1	blue	-0.951674	4.31462e-09
Ncor1	turquoise	-0.879435	3.30828e-06
Mef2d	blue	0.968052	2.03064e-10
Klhl22	blue	0.976916	1.82127e-11
Scrn1	turquoise	-0.928294	7.76985e-08
Khdrbs3	turquoise	-0.8452	1.9435e-05
Lrrtm1	turquoise	-0.889664	1.75468e-06
Serpina3n	turquoise	0.916936	2.26339e-07
Pcmt1	turquoise	-0.920372	1.66568e-07
Tesc	turquoise	-0.909197	4.3142e-07
Dvl1	turquoise	0.842798	2.16543e-05
2310035C23Rik	blue	0.835851	2.93177e-05
Malat1	turquoise	0.934425	4.04709e-08
Fbxo11	blue	0.872909	4.81662e-06
Trappc2l	blue	0.886125	2.19992e-06
Ets2	turquoise	0.910569	3.86448e-07
Camkk1	turquoise	-0.896107	1.13918e-06
Cpt1c	turquoise	-0.989544	4.97301e-14
Dixdc1	turquoise	-0.946197	9.49933e-09
Nfu1	blue	0.937552	2.83127e-08
Wdr47	turquoise	-0.943171	1.41923e-08
Wdr82	blue	0.932775	4.85281e-08
Cebpd	blue	-0.856466	1.14125e-05
Slmap	blue	0.918248	2.01637e-07
Gabrg2	blue	0.904223	6.34156e-07
Tusc3	turquoise	-0.906513	5.32498e-07
Polr1d	turquoise	0.924722	1.10713e-07
Lamp2	turquoise	0.931161	5.77042e-08
Magee1	blue	0.837973	2.67659e-05
Stim2	turquoise	-0.948318	7.06968e-09
Rab10	blue	-0.811565	7.65611e-05
Med10	turquoise	0.915003	2.67412e-07
Mzt1	blue	0.876076	4.02452e-06
Gsk3a	turquoise	-0.877324	3.74424e-06
Ypel5	blue	-0.899771	8.79821e-07
Gabra5	turquoise	-0.954333	2.84466e-09
C1qb	turquoise	0.886399	2.16233e-06
D430019H16Rik	turquoise	-0.889457	1.77836e-06
Dnal1	blue	0.959587	1.15491e-09
Sipa1l3	blue	0.888028	1.94983e-06
Erbb2ip	turquoise	0.957877	1.56815e-09
Rdx	turquoise	0.909421	4.23787e-07
Stx7	turquoise	-0.824745	4.62944e-05
Ifitm3	turquoise	0.938663	2.48285e-08
Strap	blue	-0.902178	7.38496e-07
Ppm1k	turquoise	-0.929845	6.6249e-08
Rgs14	turquoise	-0.844016	2.05034e-05
Mex3c	turquoise	0.829924	3.75624e-05
Dctn5	blue	0.864276	7.68184e-06
Clasp2	turquoise	-0.804111	0.00010007
Vps41	turquoise	-0.957528	1.66634e-09
Opcml	turquoise	-0.890022	1.71423e-06
Pnisr	blue	0.972471	6.73476e-11
Ogfrl1	turquoise	-0.907519	4.92479e-07
Nudt19	blue	0.900102	8.59101e-07
Sbf1	turquoise	-0.86051	9.32459e-06
Lnpep	turquoise	-0.929143	7.12411e-08
Glo1	turquoise	-0.811812	7.58695e-05
Sirpa	blue	0.850262	1.53813e-05
Stx1a	turquoise	-0.941664	1.71944e-08
Camk2g	turquoise	-0.933577	4.44524e-08
Srsf7	blue	-0.875229	4.22466e-06
Smap1	blue	0.899886	8.72573e-07
Fbxo33	blue	-0.968086	2.015e-10
Sod2	turquoise	0.857792	1.06882e-05
Pcdh17	blue	-0.958185	1.48542e-09
Fam49a	blue	0.85228	1.39793e-05
Myl12a	turquoise	0.925715	1.00507e-07
Pdcd4	turquoise	-0.940284	2.04079e-08
Ddx3y	blue	-0.918926	1.89815e-07
Tmem151a	turquoise	-0.863492	8.00187e-06
Kcnip2	turquoise	-0.980997	4.28331e-12
Actn4	turquoise	0.847747	1.72947e-05
Kpna1	blue	-0.899061	9.25721e-07
Msmo1	blue	-0.921902	1.44655e-07
Ramp1	turquoise	-0.967121	2.512e-10
Eri3	turquoise	-0.954611	2.71942e-09
Papss1	blue	0.869465	5.82536e-06
Ssr4	turquoise	0.897738	1.01668e-06
Lpl	turquoise	0.841346	2.30966e-05
Mrpl27	blue	0.932763	4.8589e-08
Rap2a	blue	-0.831967	3.45251e-05
Sec61b	turquoise	0.841419	2.30227e-05
S100a16	turquoise	0.835982	2.91554e-05
Cbx5	blue	0.823205	4.92e-05
Rbmxl1	turquoise	0.849075	1.62609e-05
Tia1	turquoise	-0.892524	1.45334e-06
Peli1	blue	-0.957219	1.75785e-09
Serp1	turquoise	0.938481	2.53727e-08
Ptpn12	turquoise	0.901006	8.04699e-07
Adprh	blue	0.898475	9.65115e-07
Bclaf1	blue	0.879524	3.2908e-06
Ctnna1	turquoise	0.918192	2.02648e-07
Magi2	blue	0.839669	2.48636e-05
Igsf8	turquoise	-0.917793	2.09939e-07
Cdk11b	blue	-0.953502	3.2484e-09
Sec14l1	turquoise	-0.908669	4.49891e-07
Tbc1d24	blue	0.895811	1.16274e-06
Cdc42bpa	turquoise	-0.854793	1.23856e-05
Vma21	blue	0.934682	3.93284e-08
Fbxo9	blue	0.933666	4.40224e-08
Acot13	turquoise	-0.975235	3.06981e-11
Car11	turquoise	-0.969776	1.34627e-10
Myh9	turquoise	0.924914	1.08675e-07
Cmas	blue	0.929929	6.56753e-08
Slc16a1	blue	-0.903396	6.74734e-07
Ehmt2	blue	0.867165	6.59458e-06
Pcdh20	blue	0.851724	1.43543e-05
Asphd2	turquoise	-0.916576	2.33538e-07
Usp33	blue	0.91217	3.39108e-07
Chrm1	turquoise	-0.8726	4.90066e-06
2310061I04Rik	turquoise	-0.83702	2.7888e-05
Astn1	turquoise	-0.98588	4.682e-13
Gna13	turquoise	0.870322	5.55881e-06
Snhg8	blue	-0.929911	6.58001e-08
Rnf115	blue	0.843656	2.0838e-05
Anxa5	turquoise	0.970485	1.12906e-10
Rnf167	turquoise	-0.921404	1.51496e-07
Prosc	blue	-0.935587	3.55157e-08
Xpo1	turquoise	0.963438	5.51136e-10
Ap1ar	turquoise	-0.89803	9.95978e-07
S100a1	blue	-0.844139	2.03904e-05
Gdap1	blue	0.914795	2.72197e-07
Deb1	blue	-0.947332	8.1221e-09
Tmem158	blue	0.902512	7.20512e-07
Srcin1	turquoise	-0.916116	2.4305e-07
Ggnbp2	blue	-0.803349	0.000102785
Pds5b	blue	0.875351	4.19535e-06
Rap1gap	turquoise	-0.974823	3.47051e-11
Pou3f3	turquoise	-0.872599	4.90094e-06
Ythdc1	blue	-0.970072	1.25172e-10
Ccny	turquoise	-0.820334	5.50287e-05
Pip4k2c	blue	0.90783	4.80647e-07
Sec61a1	turquoise	0.990891	1.77375e-14
Cdip1	turquoise	-0.982933	1.92445e-12
Wdr61	turquoise	0.808408	8.58733e-05
Nat8l	turquoise	-0.976278	2.22993e-11
Cacnb4	turquoise	-0.838982	2.56198e-05
Arih1	blue	-0.846397	1.84025e-05
Kdm6b	blue	-0.987366	2.04302e-13
Fam13c	blue	0.900254	8.49734e-07
Sec23a	turquoise	-0.894435	1.27768e-06
Fmnl2	turquoise	0.957683	1.62205e-09
Cul3	turquoise	0.940831	1.90773e-08
Selm	turquoise	-0.937369	2.89268e-08
Gm4354	turquoise	0.854052	1.28384e-05
Agpat4	blue	-0.852602	1.37658e-05
Fbxl5	blue	0.948912	6.49325e-09
Kif3c	blue	0.835124	3.02391e-05
Flywch1	turquoise	-0.802961	0.00010419
Gadd45g	blue	-0.958252	1.46809e-09
Cnnm1	blue	-0.83977	2.47547e-05
Slc6a8	turquoise	0.939019	2.37915e-08
Manf	turquoise	0.87092	5.37909e-06
Mrps6	turquoise	0.941061	1.85397e-08
Pnn	blue	-0.828722	3.94533e-05
Adam22	turquoise	-0.930584	6.13242e-08
Fto	turquoise	-0.91773	2.11099e-07
3110073H01Rik	turquoise	-0.902279	7.33035e-07
Mdm2	turquoise	0.920779	1.60468e-07
Mcfd2	turquoise	0.890299	1.68351e-06
Gpd1	turquoise	0.899675	8.85899e-07
Bptf	blue	0.823704	4.82415e-05
Cdc42se2	turquoise	-0.861263	8.97421e-06
Chd3os	turquoise	-0.859303	9.91072e-06
Glrb	turquoise	-0.969599	1.40593e-10
Dact3	turquoise	-0.871629	5.1726e-06
Rasgef1a	turquoise	-0.934651	3.94643e-08
Lin7c	blue	0.874243	4.46823e-06
Pcbp3	turquoise	0.888203	1.92812e-06
Eef1d	turquoise	0.961821	7.58897e-10
Tenm2	turquoise	-0.923806	1.20888e-07
Hexa	turquoise	0.886445	2.15596e-06
Ryr2	turquoise	-0.974349	3.98631e-11
Ost4	turquoise	0.896761	1.08858e-06
Atp13a2	turquoise	-0.944063	1.26371e-08
Spred1	turquoise	0.966583	2.8329e-10
Disp2	blue	0.832311	3.40341e-05
Ccnh	blue	0.859365	9.88008e-06
Dnajb4	blue	-0.936322	3.26557e-08
Kcnj3	blue	0.810769	7.88257e-05
Celsr2	turquoise	-0.940417	2.00758e-08
Dgat2	blue	0.84016	2.43354e-05
Cadps2	turquoise	-0.925921	9.84984e-08
Kbtbd7	blue	0.943037	1.44396e-08
Kctd13	turquoise	-0.92932	6.99494e-08
Tor1aip2	blue	-0.911592	3.55597e-07
Bms1	turquoise	0.965161	3.85604e-10
Ptgs2	blue	-0.913661	2.99558e-07
Kif1a	turquoise	-0.832324	3.40156e-05
Mapk14	blue	0.839125	2.54614e-05
Dapk1	blue	0.848875	1.6413e-05
Hmox2	blue	0.923006	1.3044e-07
Bend6	turquoise	-0.97932	8.03947e-12
Tmem246	turquoise	-0.899836	8.75722e-07
Adcy2	turquoise	-0.9572	1.76375e-09
Nptx2	blue	-0.932901	4.78665e-08
Dbn1	blue	0.84626	1.85185e-05
Mal2	turquoise	-0.933644	4.41262e-08
2810037O22Rik	turquoise	-0.847918	1.71592e-05
Fbl	blue	-0.891713	1.53389e-06
Vldlr	blue	-0.801935	0.00010798
Ammecr1l	turquoise	0.910525	3.87829e-07
Adrbk2	turquoise	-0.897697	1.0196e-06
Eif2s1	turquoise	0.947923	7.4762e-09
Vstm2l	turquoise	-0.947829	7.57597e-09
Dusp6	blue	-0.883593	2.57465e-06
Gnb1	turquoise	0.808906	8.43443e-05
Appl2	turquoise	-0.812281	7.45702e-05
Fzd3	turquoise	0.930342	6.29001e-08
2410015M20Rik	blue	0.830093	3.73039e-05
Snn	turquoise	-0.966036	3.19476e-10
Syngr3	turquoise	-0.878107	3.57721e-06
Prr18	blue	-0.856269	1.15236e-05
Taf13	blue	-0.933717	4.37761e-08
Tac1	blue	-0.991816	7.96988e-15
Wdr45b	blue	-0.96804	2.03623e-10
Itm2a	blue	0.807857	8.7593e-05
Txndc9	turquoise	0.825723	4.45267e-05
Cacna2d3	turquoise	-0.972053	7.53095e-11
Homer2	turquoise	-0.973081	5.7037e-11
2310036O22Rik	turquoise	0.891853	1.5197e-06
Fbxo34	blue	0.856559	1.13607e-05
Kpna3	blue	0.891588	1.54664e-06
Lzts3	turquoise	-0.944436	1.20321e-08
Srxn1	blue	-0.92997	6.53928e-08
Kdm7a	blue	-0.845157	1.94729e-05
Zmym3	blue	0.90807	4.71656e-07
Trip12	turquoise	0.943648	1.33421e-08
Rfx3	blue	0.902314	7.31133e-07
Fry	turquoise	-0.862205	8.55167e-06
Eif3b	turquoise	0.944145	1.25018e-08
Ier5	blue	-0.923925	1.19526e-07
Ppp1r13b	turquoise	-0.886771	2.11214e-06
Fam131a	blue	0.907765	4.83077e-07
Gpd1l	turquoise	-0.963438	5.51145e-10
Tollip	blue	-0.863704	7.91412e-06
Nov	turquoise	-0.928631	7.50817e-08
Rusc1	turquoise	-0.877886	3.62379e-06
Reep3	blue	-0.961709	7.75396e-10
St8sia1	turquoise	-0.903738	6.57648e-07
Man1a	turquoise	-0.815419	6.63565e-05
Enpp5	turquoise	-0.917314	2.18963e-07
Hras	turquoise	-0.887671	1.99481e-06
Ybx3	turquoise	0.965694	3.44094e-10
Etf1	blue	-0.931476	5.58008e-08
Sorbs2	blue	0.847375	1.75947e-05
Faim2	turquoise	-0.980579	5.0371e-12
Phyhip	turquoise	-0.956242	2.07646e-09
Pdia6	turquoise	0.819806	5.61608e-05
Bicd2	turquoise	0.888203	1.92813e-06
Ckap5	blue	0.905286	5.85052e-07
Sat1	blue	-0.952356	3.88643e-09
Araf	turquoise	-0.915487	2.56565e-07
Baz1b	blue	0.805073	9.67322e-05
Arnt2	turquoise	-0.852939	1.35451e-05
Rab8b	blue	0.865748	7.10998e-06
Cldn25	blue	-0.951984	4.11508e-09
Gphn	blue	0.966284	3.02611e-10
Fosl2	blue	-0.928006	8.00044e-08
Nat14	turquoise	-0.895996	1.14792e-06
Fam217b	turquoise	-0.896061	1.14279e-06
Pde4b	blue	-0.921986	1.43533e-07
Ermp1	blue	0.850159	1.54562e-05
Mcf2l	blue	0.971761	8.13591e-11
Fut9	blue	0.855814	1.17839e-05
Sh2d5	turquoise	0.934947	3.8176e-08
Sybu	turquoise	-0.898514	9.62443e-07
Cyp46a1	turquoise	-0.88968	1.75276e-06
Auts2	blue	0.900695	8.23081e-07
Gcc2	blue	0.951488	4.43866e-09
Galnt16	turquoise	-0.977196	1.66306e-11
Dnajc30	blue	0.824581	4.65965e-05
Rcan1	blue	-0.927136	8.73246e-08
Pde4dip	turquoise	0.849342	1.60595e-05
Dhrs1	turquoise	0.839715	2.48136e-05
Shroom2	turquoise	-0.983755	1.33204e-12
Hmg20a	blue	0.900325	8.45441e-07
Eprs	blue	-0.948668	6.7253e-09
Lonrf1	blue	-0.938818	2.43732e-08
2022-09-02	turquoise	0.912231	3.37407e-07
Bcl6	blue	-0.913019	3.16064e-07
B3gnt1	turquoise	-0.944415	1.20656e-08
Sae1	blue	0.819419	5.70039e-05
Man1a2	turquoise	-0.943952	1.28235e-08
Atp6v0e	blue	-0.84145	2.29912e-05
Neurod2	blue	0.89791	1.00443e-06
Map4k3	turquoise	-0.908691	4.49113e-07
Ell2	blue	-0.974731	3.56618e-11
Mgp	turquoise	0.874632	4.37073e-06
Tra2a	blue	-0.878656	3.46382e-06
Exoc5	blue	-0.897162	1.05856e-06
Pttg1ip	blue	-0.872454	4.9406e-06
A330068G13Rik	blue	0.908156	4.68488e-07
Nudt16l1	blue	0.91868	1.94039e-07
Neto1	turquoise	-0.913749	2.9736e-07
Exoc3	turquoise	-0.864915	7.42886e-06
Pitpnm2	blue	0.881441	2.93479e-06
Ostc	turquoise	0.843574	2.09143e-05
Aldh5a1	turquoise	-0.939865	2.148e-08
Epc2	blue	0.96472	4.23282e-10
H2-D1	turquoise	0.952719	3.67348e-09
Srgn	turquoise	0.921795	1.46106e-07
Rwdd4a	blue	-0.903719	6.58604e-07
Sbds	blue	-0.939716	2.18729e-08
Scap	blue	0.862335	8.4948e-06
Slitrk1	blue	0.954006	2.99801e-09
Mfhas1	blue	-0.837615	2.71834e-05
Dnm3	turquoise	-0.93173	5.4309e-08
Sesn1	turquoise	-0.939479	2.25096e-08
Madd	blue	0.826166	4.37433e-05
Cbfb	turquoise	0.817226	6.1983e-05
Ralyl	turquoise	-0.975054	3.24062e-11
Bai3	blue	0.972778	6.19718e-11
Kif2a	blue	0.885412	2.30038e-06
Cdh11	turquoise	-0.932472	5.01462e-08
Mink1	turquoise	-0.83807	2.66543e-05
Pptc7	blue	-0.809868	8.14555e-05
Naa38	turquoise	-0.891331	1.57312e-06
Praf2	turquoise	-0.909302	4.27848e-07
Ptpn1	blue	-0.968346	1.89625e-10
Sertm1	blue	-0.903139	6.87752e-07
Neat1	blue	-0.82121	5.31904e-05
Tcf12	turquoise	0.913203	3.11253e-07
2900026A02Rik	blue	0.90148	7.77348e-07
Aprt	turquoise	0.839714	2.48151e-05
Snx13	blue	0.900799	8.16877e-07
Bzrap1	blue	0.862852	8.27127e-06
Rmnd5a	turquoise	-0.896744	1.08989e-06
Coro7	turquoise	-0.819477	5.68763e-05
Zfp131	blue	-0.965157	3.85973e-10
Pou3f1	turquoise	-0.871518	5.20456e-06
Ccnl2	blue	-0.914216	2.85894e-07
Iqsec1	blue	0.821963	5.16547e-05
Ckmt1	turquoise	-0.934215	4.14283e-08
Tox4	blue	-0.849631	1.58437e-05
Tmem191c	turquoise	-0.928332	7.74033e-08
Grpel1	turquoise	0.982827	2.01509e-12
Epn2	turquoise	-0.936787	3.09522e-08
Dlg3	blue	0.851736	1.4346e-05
Il33	turquoise	0.972116	7.40746e-11
Apbb2	blue	-0.903559	6.6654e-07
Tnpo1	turquoise	0.897387	1.042e-06
Cald1	turquoise	0.941512	1.75247e-08
Med13	blue	-0.975653	2.70549e-11
2410004B18Rik	turquoise	0.927412	8.49399e-08
Zfp771	turquoise	-0.84428	2.02607e-05
Dzank1	turquoise	-0.883129	2.64893e-06
Iqgap2	blue	0.866733	6.74805e-06
Psme4	turquoise	0.885323	2.31318e-06
Sh3glb2	turquoise	-0.970183	1.21749e-10
Vstm2a	blue	0.963806	5.11339e-10
Rasgrf2	blue	0.88215	2.81168e-06
Smarca5	blue	-0.912535	3.2904e-07
Parp1	blue	0.87802	3.59543e-06
Dnaja4	blue	-0.870574	5.4824e-06
Cspg5	turquoise	-0.905044	5.95926e-07
Rab11fip5	blue	0.869903	5.68783e-06
Bok	turquoise	-0.960173	1.03684e-09
Stx5a	blue	-0.884976	2.3638e-06
Rbm18	turquoise	0.878132	3.57202e-06
Lmo3	turquoise	-0.955241	2.45301e-09
Hs2st1	blue	-0.815088	6.71847e-05
Akt3	turquoise	-0.95977	1.11694e-09
Calu	turquoise	0.972506	6.67216e-11
Zbtb16	blue	-0.866278	6.91342e-06
Lsm6	turquoise	0.875137	4.24692e-06
Dscaml1	blue	0.811803	7.58941e-05
Cited2	blue	-0.945814	1.00067e-08
Pigp	blue	0.825952	4.41201e-05
Srpr	turquoise	0.904452	6.23297e-07
Hectd2	turquoise	0.932043	5.25175e-08
Osbpl2	blue	0.85282	1.36227e-05
Jakmip1	turquoise	-0.948491	6.8971e-09
Dtna	turquoise	0.852568	1.3788e-05
Cav2	turquoise	0.846965	1.79295e-05
Sez6	turquoise	-0.913563	3.02035e-07
Rgcc	blue	-0.836546	2.846e-05
Mapk3	blue	0.88504	2.35431e-06
Cirh1a	turquoise	0.869321	5.87104e-06
Exoc4	turquoise	-0.822404	5.07715e-05
Slc7a1	turquoise	0.950877	4.8667e-09
Kcnc2	turquoise	-0.982522	2.29743e-12
Zfp260	blue	0.893539	1.35762e-06
Brsk2	turquoise	-0.89795	1.00158e-06
Mgrn1	turquoise	-0.958506	1.4032e-09
Igfbp7	turquoise	0.957024	1.81794e-09
Ublcp1	blue	0.916031	2.44835e-07
Stk24	turquoise	-0.86239	8.47092e-06
Gprasp2	turquoise	-0.973121	5.64031e-11
Mlc1	blue	-0.924246	1.15904e-07
D8Ertd738e	blue	-0.874274	4.46042e-06
Polr2c	turquoise	0.913593	3.01279e-07
Fbxo21	blue	0.901818	7.583e-07
Col4a1	blue	-0.818998	5.79323e-05
Tial1	turquoise	0.873135	4.75602e-06
Rhoq	turquoise	0.941335	1.79175e-08
Tmx1	turquoise	0.911673	3.53232e-07
Churc1	blue	0.817717	6.08369e-05
Usp9x	turquoise	-0.934716	3.9179e-08
Suds3	turquoise	-0.851729	1.43507e-05
Adamts1	blue	-0.911465	3.5929e-07
Dtd1	blue	0.907539	4.91694e-07
Spcs3	turquoise	0.95598	2.17001e-09
Samd8	blue	-0.838268	2.64264e-05
Msn	turquoise	0.976718	1.94062e-11
Akap6	blue	0.917597	2.13589e-07
Ppp1r21	blue	0.93801	2.68289e-08
Senp2	blue	-0.916153	2.42276e-07
Rb1cc1	blue	0.875228	4.22485e-06
Polr2e	blue	0.968667	1.75845e-10
Nr3c2	blue	0.920386	1.66352e-07
Sstr4	turquoise	-0.949763	5.73907e-09
Zdhhc17	blue	0.933281	4.59203e-08
Caln1	turquoise	-0.817834	6.05665e-05
Cetn3	blue	0.89311	1.39738e-06
Kcnc1	turquoise	-0.979572	7.33655e-12
Arel1	turquoise	-0.92221	1.40561e-07
Ip6k2	turquoise	-0.8514	1.4577e-05
Extl2	turquoise	-0.8944	1.2807e-06
Map7	turquoise	-0.86738	6.51901e-06
Chst11	turquoise	0.948988	6.42281e-09
Zmym2	blue	0.810373	7.99707e-05
Hdac11	turquoise	-0.926535	9.27081e-08
Eif6	turquoise	0.969117	1.57977e-10
Slc6a15	turquoise	-0.949165	6.26053e-09
Spryd7	turquoise	-0.927158	8.71268e-08
Bola2	turquoise	0.894025	1.31373e-06
Ssfa2	blue	-0.919306	1.8345e-07
Slc25a11	turquoise	-0.922835	1.3256e-07
Crbn	blue	0.868516	6.13271e-06
Tardbp	turquoise	-0.843847	2.066e-05
Emc6	turquoise	0.941171	1.82872e-08
Endod1	turquoise	0.893042	1.40376e-06
Dcaf12l1	turquoise	-0.856544	1.13686e-05
Kctd6	blue	0.92019	1.69354e-07
Brms1l	turquoise	-0.944656	1.16871e-08
C77370	blue	0.98929	5.94799e-14
Rbm28	blue	-0.874976	4.28606e-06
Arhgef9	turquoise	-0.868392	6.17399e-06
Myrf	blue	-0.827663	4.11854e-05
Ube2d1	turquoise	-0.88454	2.42867e-06
Txnrd1	turquoise	0.976791	1.89558e-11
Gpc4	turquoise	0.944603	1.17697e-08
Vps4a	blue	0.937792	2.75257e-08
Gpam	blue	0.88547	2.29205e-06
Vamp1	turquoise	-0.97655	2.04683e-11
Epha5	turquoise	-0.949289	6.14987e-09
Gm15800	turquoise	-0.908639	4.50964e-07
Elmo2	blue	0.828723	3.94519e-05
Rps27l	turquoise	0.93551	3.58254e-08
Lgi3	turquoise	-0.938594	2.50326e-08
Gpr155	turquoise	-0.935346	3.64953e-08
Neurl1a	turquoise	-0.947679	7.73742e-09
Tub	turquoise	-0.964478	4.45233e-10
Nipa1	turquoise	-0.9486	6.79064e-09
Prkar2a	blue	-0.931332	5.6664e-08
Nrd1	blue	-0.925921	9.84985e-08
Bcl11a	turquoise	-0.963132	5.86168e-10
Cdkn2d	blue	0.901872	7.5532e-07
Rnf5	turquoise	-0.941015	1.86468e-08
Ciao1	blue	0.871415	5.23429e-06
Ppp2r2b	turquoise	-0.918922	1.89883e-07
Setx	blue	0.877043	3.80594e-06
Rrs1	turquoise	0.890872	1.62142e-06
Gskip	blue	0.829056	3.89198e-05
Dagla	blue	0.89657	1.10315e-06
3930401B19Rik	blue	-0.932803	4.83793e-08
Adcy9	turquoise	-0.934769	3.8945e-08
Negr1	turquoise	-0.851583	1.44507e-05
Rnh1	turquoise	0.980917	4.41958e-12
Blmh	turquoise	0.891903	1.51472e-06
Kcna2	turquoise	-0.878477	3.50045e-06
Fam96b	turquoise	0.909873	4.08753e-07
Map3k12	blue	0.870673	5.45266e-06
Pim3	blue	-0.82845	3.98929e-05
Rabggtb	turquoise	0.939532	2.23657e-08
Herc1	turquoise	-0.920592	1.63251e-07
Akap2	blue	-0.893808	1.33319e-06
G3bp1	turquoise	0.911547	3.56885e-07
Fndc3a	turquoise	0.90303	6.93379e-07
Slc44a1	blue	-0.817836	6.05626e-05
Prdm8	turquoise	-0.874716	4.34989e-06
Chm	blue	0.909598	4.17848e-07
Cxx1c	turquoise	-0.919591	1.78803e-07
Map4k4	turquoise	0.941141	1.83573e-08
Gltp	blue	-0.875517	4.15563e-06
Uri1	blue	0.850103	1.54972e-05
Phf20	turquoise	-0.922872	1.32094e-07
Ssbp2	turquoise	-0.971348	9.06105e-11
Pcmtd1	turquoise	-0.942912	1.46741e-08
Dusp1	blue	-0.955238	2.45458e-09
Gm20300	turquoise	-0.839408	2.51494e-05
Camk4	turquoise	-0.923133	1.28874e-07
Ngdn	turquoise	0.94269	1.50979e-08
Tnik	turquoise	-0.902874	7.01435e-07
Spryd3	turquoise	-0.936165	3.32486e-08
Hivep3	turquoise	0.82115	5.33154e-05
Samd4	turquoise	0.915203	2.62895e-07
Hs3st4	turquoise	-0.960888	9.06943e-10
Cry2	blue	-0.825895	4.42205e-05
Cops7a	turquoise	-0.938866	2.42327e-08
Fam173a	blue	0.863068	8.17939e-06
Abcc5	turquoise	-0.841183	2.32639e-05
Plat	blue	-0.956674	1.92991e-09
Dnajc27	turquoise	-0.881197	2.9782e-06
Rassf1	blue	-0.934827	3.86939e-08
Vamp3	turquoise	0.907737	4.84143e-07
Pnrc1	turquoise	-0.918744	1.92926e-07
Actn1	turquoise	0.887261	2.04752e-06
Arid5b	blue	-0.902946	6.97709e-07
AI593442	blue	0.945285	1.07461e-08
Gse1	blue	0.883509	2.588e-06
Rnf128	blue	-0.938038	2.67413e-08
Naf1	blue	-0.947657	7.76181e-09
Ncoa7	blue	0.831674	3.49477e-05
Cd200	turquoise	-0.863882	7.84125e-06
Rasa1	blue	0.86256	8.39681e-06
Rbm14	blue	-0.908181	4.67551e-07
Ap3m2	turquoise	-0.953049	3.48898e-09
Doc2b	turquoise	-0.856925	1.11572e-05
Yif1a	turquoise	0.946677	8.89424e-09
Zfp281	blue	-0.958406	1.42843e-09
Dcp2	blue	0.95093	4.82839e-09
Tsen34	blue	0.845899	1.88265e-05
Ankrd13a	blue	-0.979327	8.01871e-12
Rxrb	turquoise	-0.860745	9.21414e-06
2210016L21Rik	turquoise	-0.966478	2.89973e-10
Abca1	turquoise	0.843496	2.09885e-05
Mmgt1	turquoise	0.915742	2.51015e-07
Fbxo31	turquoise	-0.935078	3.76152e-08
Zhx1	blue	0.919677	1.77413e-07
Phf5a	turquoise	0.928585	7.54295e-08
Nudcd3	turquoise	-0.950558	5.10427e-09
Armcx1	turquoise	-0.952422	3.84656e-09
Usp45	blue	0.975879	2.52443e-11
Cdkn1a	blue	-0.914825	2.71502e-07
Upf2	blue	0.889977	1.7193e-06
Pde1b	blue	0.816707	6.32125e-05
Mast2	turquoise	0.833032	3.30242e-05
Sqle	blue	-0.827642	4.12207e-05
Cebpb	blue	-0.809593	8.22715e-05
Pop5	blue	0.938992	2.38702e-08
Abhd8	turquoise	-0.934456	4.03327e-08
Spsb1	blue	-0.928102	7.92324e-08
Stau2	turquoise	-0.839123	2.54633e-05
Ttc33	turquoise	-0.903299	6.79603e-07
H2afj	turquoise	0.826931	4.24205e-05
Atraid	blue	0.908711	4.48405e-07
Gm13889	blue	-0.98381	1.29877e-12
Atad1	blue	0.863642	7.93981e-06
Aip	turquoise	-0.973563	4.98689e-11
Bloc1s4	turquoise	0.922002	1.43322e-07
Zfp36l2	blue	-0.893417	1.36887e-06
Rasd1	blue	-0.810718	7.89717e-05
Commd3	blue	0.909456	4.22608e-07
Jkamp	blue	0.861848	8.70963e-06
Mtfp1	turquoise	-0.964404	4.52115e-10
Atl2	blue	-0.847431	1.7549e-05
Btf3l4	blue	0.911033	3.72182e-07
LOC102636147	blue	-0.850993	1.48607e-05
Zc2hc1a	blue	0.950056	5.49722e-09
Herpud1	blue	-0.811206	7.75741e-05
Capza1	turquoise	0.95732	1.72765e-09
Fundc1	turquoise	-0.93913	2.34787e-08
Ermn	blue	-0.817417	6.15343e-05
Tmem57	turquoise	0.929901	6.5863e-08
Rraga	blue	0.815395	6.64173e-05
Mrpl57	blue	0.901788	7.59992e-07
Yy1	turquoise	0.897403	1.04085e-06
Kctd17	turquoise	-0.836984	2.79313e-05
Nicn1	turquoise	-0.984254	1.05576e-12
Ulk2	blue	0.913635	3.0021e-07
U2surp	blue	-0.869681	5.75714e-06
Cdv3	turquoise	0.900368	8.4278e-07
Ctla2a	blue	-0.859029	1.00483e-05
Tnrc6b	turquoise	-0.838497	2.61655e-05
Igf1r	blue	0.850196	1.54294e-05
Ubxn6	turquoise	-0.902342	7.29634e-07
Ptbp1	blue	-0.868389	6.17499e-06
Nceh1	blue	0.946815	8.72676e-09
Fabp3	turquoise	-0.844873	1.97253e-05
Rab11fip2	blue	0.915184	2.63321e-07
Uspl1	blue	-0.909063	4.36058e-07
Klhl26	turquoise	-0.829458	3.82875e-05
Lifr	turquoise	-0.80486	9.74643e-05
Mapk6	turquoise	0.897173	1.05772e-06
B230217C12Rik	turquoise	-0.946722	8.83894e-09
Stip1	turquoise	0.805156	9.64496e-05
Ccnl1	blue	-0.910307	3.94705e-07
Sc5d	blue	-0.901416	7.8097e-07
Speg	blue	0.807585	8.8454e-05
Pno1	turquoise	0.88532	2.31371e-06
Arf5	turquoise	-0.852886	1.358e-05
Mir22hg	blue	-0.847184	1.77497e-05
Rnf130	turquoise	0.874355	4.43997e-06
Pcmtd2	turquoise	-0.919883	1.74133e-07
Zmpste24	turquoise	0.909239	4.3e-07
Fgf12	turquoise	-0.840932	2.35226e-05
Fbxo44	turquoise	-0.804904	9.73131e-05
Lemd3	blue	0.826168	4.37403e-05
Cdk19	turquoise	-0.809512	8.25151e-05
L1cam	turquoise	-0.863534	7.98426e-06
Luzp1	blue	0.824674	4.64249e-05
Dnajb11	turquoise	0.894511	1.27109e-06
Nr3c1	turquoise	-0.871729	5.14406e-06
Srpk2	turquoise	-0.932046	5.25036e-08
Lsm8	blue	0.854054	1.28371e-05
Hook1	blue	0.840909	2.35471e-05
Ssx2ip	turquoise	-0.872575	4.90747e-06
Cdk5	turquoise	-0.931968	5.29442e-08
Cyth1	turquoise	-0.94723	8.23862e-09
Mllt6	turquoise	-0.943906	1.28995e-08
Iars	turquoise	0.976212	2.27692e-11
Thrsp	turquoise	-0.826964	4.23648e-05
Spock1	turquoise	-0.891803	1.52481e-06
Slc7a4	blue	0.914707	2.74239e-07
Mrpl10	blue	0.965559	3.54182e-10
Ogfod1	turquoise	-0.939799	2.16533e-08
Syt13	turquoise	-0.863539	7.98232e-06
Camk1d	turquoise	-0.982868	1.97905e-12
Megf8	turquoise	-0.831261	3.55497e-05
Fut8	turquoise	-0.943995	1.27511e-08
Mrpl52	turquoise	0.817309	6.17875e-05
Atrn	blue	0.859124	1.00005e-05
Snhg1	blue	-0.876257	3.98281e-06
Tenm3	blue	0.825499	4.49261e-05
Litaf	turquoise	0.913116	3.13538e-07
Mapk9	blue	0.91088	3.7685e-07
2410006H16Rik	blue	-0.881273	2.96463e-06
Fam155a	turquoise	-0.83436	3.12327e-05
Coq9	turquoise	-0.920483	1.64875e-07
Mrpl11	blue	0.917991	2.06293e-07
4833420G17Rik	blue	0.872215	5.007e-06
Ica1	blue	0.920002	1.7226e-07
Nhsl2	turquoise	-0.956301	2.05589e-09
Mark3	turquoise	0.914702	2.7436e-07
Gnaz	turquoise	-0.894321	1.28763e-06
Stat3	turquoise	0.967614	2.24643e-10
Slc30a1	blue	-0.834024	3.1678e-05
Lamp5	turquoise	-0.971735	8.19031e-11
Mgat4b	turquoise	-0.868946	5.99172e-06
Gtpbp4	turquoise	0.89045	1.66696e-06
Bdp1	blue	-0.917434	2.16666e-07
Ndufaf3	blue	0.940198	2.06234e-08
Spry2	turquoise	0.868765	6.05073e-06
Rbbp6	turquoise	-0.924418	1.14006e-07
Nova2	blue	0.816899	6.27555e-05
1110059G10Rik	blue	0.919616	1.78389e-07
Rabgap1	blue	0.973772	4.70157e-11
Tiparp	blue	-0.977385	1.56342e-11
Ubr1	turquoise	0.860708	9.23138e-06
Med8	turquoise	0.924013	1.18523e-07
A930011O12Rik	blue	0.911062	3.71307e-07
Pcm1	blue	0.951299	4.56735e-09
Fam110b	blue	-0.912124	3.40394e-07
Eif1a	turquoise	0.930749	6.02691e-08
1110051M20Rik	turquoise	-0.962952	6.07575e-10
Ankrd50	turquoise	0.913381	3.06675e-07
Penk	turquoise	0.873655	4.61893e-06
Ttc1	turquoise	0.855101	1.22015e-05
Cyth2	blue	0.848885	1.6406e-05
Mmp17	turquoise	-0.843457	2.1025e-05
Maf1	blue	0.938018	2.68054e-08
A730017C20Rik	blue	0.94069	1.94113e-08
5730409E04Rik	turquoise	-0.975571	2.77378e-11
Cbl	blue	-0.861969	8.65596e-06
Hpcal1	turquoise	-0.857948	1.06055e-05
Tm4sf1	turquoise	0.914827	2.71446e-07
Agrn	blue	0.901875	7.55154e-07
Kctd4	turquoise	-0.955046	2.53287e-09
Rnf220	turquoise	-0.868481	6.14441e-06
N28178	turquoise	-0.933346	4.55976e-08
Adipor2	blue	-0.881767	2.87766e-06
Lrrn1	turquoise	-0.975455	2.87376e-11
Mgst3	turquoise	-0.929052	7.19116e-08
Btaf1	blue	-0.955603	2.31053e-09
Poldip2	turquoise	-0.955928	2.18886e-09
Ccdc32	turquoise	-0.873202	4.73812e-06
Rragd	blue	0.921798	1.46062e-07
Snrpa1	turquoise	0.97262	6.46972e-11
Creld1	turquoise	-0.85405	1.28398e-05
Lonrf3	blue	-0.959523	1.16854e-09
Ccdc149	blue	0.917765	2.10458e-07
Suco	blue	-0.914701	2.74368e-07
Lats1	turquoise	0.886452	2.15511e-06
1500012F01Rik	blue	-0.887947	1.95992e-06
D19Bwg1357e	turquoise	0.819711	5.63666e-05
Dmxl1	blue	-0.946329	9.32916e-09
Pon2	blue	-0.822327	5.09245e-05
Tceal8	turquoise	0.873533	4.6509e-06
Rock1	blue	-0.829874	3.76403e-05
Cachd1	turquoise	-0.87645	3.9387e-06
Zfp644	blue	0.930011	6.51138e-08
Fgfr1	turquoise	0.827303	4.17892e-05
Sugp2	blue	0.892058	1.49916e-06
Coq10b	blue	-0.961713	7.74799e-10
Cyp7b1	turquoise	-0.902127	7.41254e-07
Ptpn3	blue	0.93119	5.75257e-08
Nab1	blue	-0.923386	1.25829e-07
Tmem88b	turquoise	0.821404	5.27916e-05
Slc35a5	blue	0.878055	3.58811e-06
Tceal1	turquoise	-0.880911	3.02971e-06
H2-K1	turquoise	0.907529	4.92088e-07
1110065P20Rik	turquoise	-0.871023	5.34867e-06
Ankrd33b	blue	-0.924178	1.16669e-07
Aldh9a1	blue	-0.833326	3.26204e-05
Serpinb6a	turquoise	0.935788	3.47121e-08
Smarca2	turquoise	-0.935557	3.56346e-08
Tnfrsf1a	turquoise	0.965029	3.9658e-10
Tmem68	blue	0.918834	1.91392e-07
Slc25a23	turquoise	-0.826371	4.33864e-05
Osbp	turquoise	0.825013	4.58041e-05
Zeb2	blue	0.915415	2.58159e-07
B3galnt1	blue	0.927891	8.09418e-08
Cacnb3	turquoise	-0.914393	2.8164e-07
Nadk2	turquoise	-0.822108	5.13626e-05
Cndp2	turquoise	0.898237	9.81507e-07
Rras2	blue	-0.954751	2.65832e-09
Abhd16a	blue	0.861123	9.03868e-06
Stxbp5l	turquoise	-0.895972	1.14988e-06
Usp5	blue	0.950304	5.30012e-09
Cpne4	turquoise	-0.979145	8.55954e-12
Crlf1	turquoise	-0.986371	3.59559e-13
Sra1	blue	-0.864591	7.5563e-06
Chga	turquoise	0.933542	4.46267e-08
2310022B05Rik	turquoise	-0.919911	1.73686e-07
Sptb	blue	0.920693	1.61742e-07
Ubl7	turquoise	-0.914539	2.78174e-07
Heca	blue	-0.916438	2.36359e-07
Zfp36l1	blue	-0.957646	1.63274e-09
Ddx46	blue	0.94293	1.46394e-08
Fbll1	blue	0.885478	2.29093e-06
Hipk2	blue	-0.900344	8.44249e-07
Ctps	turquoise	0.914012	2.9085e-07
AW060742	turquoise	-0.854993	1.22655e-05
Fam32a	blue	0.803109	0.000103652
4932438A13Rik	blue	-0.910231	3.97133e-07
Foxo1	blue	-0.868576	6.11305e-06
Golm1	turquoise	-0.884919	2.37209e-06
Bri3bp	turquoise	-0.945219	1.08429e-08
Rmnd5b	turquoise	-0.89231	1.47426e-06
Inpp5j	turquoise	-0.851597	1.44409e-05
Idi1	blue	-0.925961	9.8113e-08
1110058L19Rik	turquoise	-0.937274	2.92485e-08
Mpped1	turquoise	-0.921907	1.44598e-07
Zfp46	blue	0.914402	2.81427e-07
Tyrobp	turquoise	0.917039	2.24308e-07
Sh3glb1	turquoise	0.938223	2.61605e-08
Usp11	turquoise	-0.974309	4.03206e-11
2022-09-09	blue	0.884944	2.36845e-06
2410127L17Rik	turquoise	0.837651	2.71409e-05
Fam98a	turquoise	0.910561	3.86713e-07
Mbd2	turquoise	0.910531	3.87639e-07
Xpo7	blue	0.833802	3.19752e-05
Tmem35	blue	-0.941219	1.81789e-08
Tmem160	turquoise	-0.856588	1.13443e-05
Arrdc3	blue	-0.894652	1.25889e-06
C1ql2	turquoise	-0.866133	6.96661e-06
Arid1b	turquoise	-0.828912	3.91496e-05
Caskin1	turquoise	-0.89346	1.36492e-06
Sorcs3	turquoise	0.953712	3.14189e-09
Mapk4	turquoise	0.874211	4.47625e-06
Ppip5k1	turquoise	-0.825673	4.46153e-05
Hnrnph3	blue	-0.928781	7.39347e-08
Grb2	turquoise	0.908174	4.67836e-07
Fstl1	blue	-0.846213	1.85586e-05
Dyrk2	blue	0.907274	5.0199e-07
Nup153	blue	-0.896236	1.12905e-06
Ccndbp1	blue	0.88599	2.21861e-06
Lcmt1	blue	0.915911	2.47377e-07
Hexim1	blue	0.837521	2.72935e-05
Mlip	blue	-0.911319	3.63611e-07
Podxl2	turquoise	-0.802994	0.000104066
Rae1	blue	0.921595	1.48841e-07
St3gal5	blue	0.854084	1.28187e-05
Dcaf8	blue	0.896556	1.10425e-06
Nufip2	blue	-0.801308	0.000110355
Rab4b	turquoise	-0.88316	2.64397e-06
Ppp1r15b	blue	-0.922715	1.34065e-07
Arl5b	blue	-0.962895	6.14558e-10
Dpysl3	turquoise	0.881583	2.90975e-06
Pde10a	turquoise	-0.883622	2.57009e-06
Tmbim1	turquoise	0.904554	6.18509e-07
Camkk2	turquoise	-0.95431	2.85519e-09
Plekhg5	blue	0.859682	9.72357e-06
Timp3	blue	-0.895298	1.20447e-06
Fam3c	turquoise	-0.859376	9.87472e-06
Ate1	blue	0.873221	4.73304e-06
Phlda1	blue	-0.945266	1.07748e-08
Tpm4	blue	-0.876376	3.95548e-06
Rnf19a	blue	-0.901414	7.81061e-07
Crtc1	turquoise	-0.959762	1.11858e-09
Ufsp2	blue	0.937412	2.87803e-08
Abca5	blue	-0.861043	9.07543e-06
Mllt4	blue	-0.849489	1.59496e-05
Matk	turquoise	-0.957926	1.55461e-09
Pnp	turquoise	0.872174	5.01846e-06
Ankmy2	blue	0.942491	1.54858e-08
Zfp804a	blue	-0.853782	1.30074e-05
Gramd1b	turquoise	0.892407	1.4647e-06
Spon1	turquoise	-0.963425	5.52602e-10
Hspa12a	turquoise	-0.946839	8.69775e-09
Acyp1	turquoise	-0.858102	1.05246e-05
Dbp	turquoise	-0.871329	5.25921e-06
Lgals1	turquoise	0.836087	2.90249e-05
Anxa2	turquoise	0.937931	2.70799e-08
Rilpl1	blue	0.903619	6.63571e-07
Pdzd8	blue	-0.805243	9.61537e-05
Nalcn	turquoise	-0.920357	1.66791e-07
Mpp1	blue	0.919017	1.88266e-07
Micall1	turquoise	0.924054	1.1806e-07
B630005N14Rik	blue	-0.953511	3.24405e-09
Rit2	turquoise	-0.946112	9.61013e-09
Reps1	blue	-0.88027	3.14811e-06
Dcaf5	blue	0.83388	3.18704e-05
Tmem14a	turquoise	-0.973932	4.49375e-11
Tnrc6c	turquoise	-0.883999	2.51121e-06
Ivd	turquoise	-0.922257	1.39952e-07
2410002F23Rik	blue	0.852946	1.35406e-05
Tnfrsf19	blue	0.849464	1.59684e-05
Nktr	blue	-0.800437	0.000113726
Gnai3	turquoise	0.931351	5.65507e-08
Paxbp1	blue	-0.82042	5.48461e-05
Ccsap	blue	0.870833	5.40498e-06
Cers2	turquoise	0.887958	1.95859e-06
Vcl	blue	-0.937284	2.92151e-08
Fam102b	turquoise	0.839925	2.45872e-05
Scai	blue	0.916745	2.30135e-07
Orai2	turquoise	-0.886974	2.08509e-06
Agfg1	blue	0.919032	1.88026e-07
Rab33a	turquoise	0.825389	4.51238e-05
Kcnip4	turquoise	-0.869247	5.89457e-06
Snapin	turquoise	-0.837928	2.68185e-05
Ddx47	turquoise	0.833044	3.30087e-05
Vamp7	blue	0.92809	7.93291e-08
Pgd	turquoise	0.897977	9.9966e-07
Sin3b	turquoise	0.902796	7.05524e-07
Emd	blue	-0.945988	9.77358e-09
Inhba	blue	-0.885273	2.32048e-06
Brix1	turquoise	0.906091	5.50098e-07
Atad3a	turquoise	0.918026	2.05658e-07
Mapk1ip1l	turquoise	0.893136	1.39497e-06
Lrrc10b	turquoise	-0.857218	1.0997e-05
Nsmce4a	blue	0.89828	9.78476e-07
Exoc6b	turquoise	-0.903226	6.83338e-07
Nabp2	turquoise	-0.862409	8.46242e-06
Adcyap1r1	blue	0.822318	5.09416e-05
Hbs1l	blue	-0.915665	2.52678e-07
Nxf1	blue	-0.818313	5.9471e-05
Ptprf	blue	-0.825416	4.50752e-05
Cryzl1	turquoise	-0.812835	7.30625e-05
Prkag2	blue	0.896562	1.10376e-06
Ago1	blue	0.923578	1.23546e-07
Dpp8	turquoise	-0.916046	2.44514e-07
Twf2	blue	0.902339	7.29805e-07
Bphl	turquoise	-0.851148	1.47516e-05
Smox	turquoise	0.868026	6.29702e-06
Echs1	turquoise	-0.912557	3.28431e-07
Ssh2	blue	-0.957208	1.7613e-09
Fbxo25	blue	0.948872	6.53058e-09
Rbm8a	turquoise	0.963575	5.36037e-10
Aebp2	blue	-0.904339	6.28627e-07
Srrt	turquoise	0.862956	8.22693e-06
S1pr3	turquoise	0.912042	3.42696e-07
Cpd	turquoise	0.826915	4.24487e-05
Abhd17c	blue	0.902456	7.23522e-07
Pex19	turquoise	-0.962323	6.8818e-10
Por	turquoise	0.930601	6.12145e-08
Tbce	blue	0.936835	3.0779e-08
Rexo2	turquoise	0.963966	4.94911e-10
Pcdh19	turquoise	-0.9095	4.21143e-07
Ezh1	turquoise	-0.955925	2.19012e-09
Tbl1xr1	blue	0.838356	2.63266e-05
Reln	turquoise	-0.950061	5.49314e-09
Eif5b	turquoise	0.837499	2.73193e-05
Cd151	turquoise	0.967409	2.35401e-10
Morn4	turquoise	-0.974224	4.1321e-11
Nras	turquoise	0.935742	3.48923e-08
Gyg	blue	0.860283	9.43258e-06
Arl2	turquoise	-0.898197	9.84268e-07
A230058F20Rik	turquoise	-0.947068	8.42625e-09
Nap1l3	turquoise	-0.900064	8.61463e-07
Dcun1d5	blue	-0.960263	1.01974e-09
Rtn4r	blue	0.846871	1.80073e-05
Mturn	turquoise	-0.936176	3.32087e-08
Cd14	blue	-0.948756	6.64033e-09
Gpr37	turquoise	-0.818265	5.95793e-05
Wwtr1	turquoise	0.981417	3.62725e-12
Lcn2	blue	-0.856629	1.13212e-05
Vps13c	turquoise	-0.94678	8.76855e-09
Elmo1	blue	-0.931277	5.69962e-08
Agpat5	turquoise	0.940196	2.06287e-08
Ptpro	turquoise	0.83737	2.74719e-05
Nfx1	turquoise	0.860892	9.1457e-06
Otud7a	turquoise	0.815185	6.69413e-05
Mgst1	turquoise	0.902612	7.15212e-07
Arhgef17	blue	0.899897	8.71903e-07
Rhoc	turquoise	0.901933	7.51957e-07
Nck2	blue	0.909156	4.32849e-07
Rdh14	blue	0.850359	1.53114e-05
l7Rn6	blue	0.889262	1.80096e-06
Slc12a6	turquoise	-0.941954	1.65777e-08
Med7	blue	-0.936513	3.19458e-08
Mrps17	blue	0.830174	3.718e-05
Nav2	turquoise	0.927888	8.09675e-08
Prss23	turquoise	0.936389	3.24036e-08
S100a10	turquoise	0.978595	1.0388e-11
Mcrs1	blue	0.89383	1.33119e-06
Atpaf1	turquoise	-0.862252	8.53112e-06
Ptplb	turquoise	0.947233	8.23554e-09
0610007P14Rik	blue	0.947528	7.90278e-09
Fam189a1	turquoise	-0.900763	8.19045e-07
Sec13	turquoise	0.803675	0.000101617
Ptpn2	turquoise	0.968686	1.75058e-10
Smad1	blue	-0.856755	1.12514e-05
Pa2g4	turquoise	0.94439	1.21051e-08
Zfp931	blue	0.848334	1.68309e-05
Galnt1	turquoise	0.884235	2.47481e-06
Ube2q1	blue	0.830737	3.63276e-05
Actl6b	turquoise	-0.975762	2.61659e-11
B3gat3	turquoise	-0.816543	6.36075e-05
Dgkb	turquoise	-0.955037	2.53688e-09
Ttll1	blue	0.907269	5.02176e-07
Hist2h2aa2	blue	-0.927612	8.32466e-08
Gfra1	turquoise	0.963354	5.6058e-10
Bag4	blue	0.8813	2.95973e-06
Baalc	turquoise	0.845629	1.90597e-05
Mybbp1a	turquoise	0.981944	2.92734e-12
Pik3r2	turquoise	-0.876871	3.84406e-06
Myo5b	blue	0.9563	2.05615e-09
Acadl	blue	-0.845905	1.8821e-05
Crls1	turquoise	-0.91181	3.49284e-07
Fezf2	blue	-0.931781	5.40129e-08
Stt3a	turquoise	0.946834	8.70314e-09
Ucp2	blue	-0.861482	8.87471e-06
Urgcp	blue	0.932595	4.94848e-08
Mfsd4	blue	0.861817	8.7236e-06
Sec22b	turquoise	0.960876	9.09031e-10
Exoc6	blue	0.948838	6.56261e-09
Pde8b	blue	0.841545	2.28945e-05
Akap13	turquoise	0.924198	1.16441e-07
Bicd1	blue	0.921898	1.44713e-07
Ugdh	blue	-0.851475	1.45253e-05
Fndc3b	blue	-0.903404	6.74295e-07
Srf	blue	-0.832486	3.3786e-05
Fam20b	blue	0.846594	1.82374e-05
Mtmr7	blue	0.942526	1.54168e-08
Shisa6	turquoise	-0.893036	1.40439e-06
Zfp330	turquoise	0.868814	6.03485e-06
Larp6	blue	0.91712	2.22722e-07
Nop56	turquoise	0.950039	5.51142e-09
Dnajb2	blue	-0.854962	1.22842e-05
St8sia3	blue	0.87606	4.02826e-06
Preb	blue	-0.935466	3.60047e-08
Rnf26	blue	0.969391	1.47875e-10
Tnfaip1	blue	-0.855159	1.21672e-05
0610009B22Rik	blue	0.965592	3.51714e-10
Tmem179	turquoise	-0.835099	3.02704e-05
Zfp703	turquoise	0.938585	2.50619e-08
Fndc4	blue	-0.88298	2.67322e-06
Kpna2	turquoise	0.938268	2.60236e-08
Fam107b	blue	-0.970265	1.19287e-10
Tmem183a	blue	-0.853063	1.34647e-05
Pdlim5	blue	-0.938147	2.63984e-08
Pitpnc1	blue	0.875916	4.06153e-06
Nampt	turquoise	-0.902424	7.25239e-07
Rab24	blue	0.839855	2.4663e-05
Plod3	turquoise	0.931281	5.6974e-08
Kitl	blue	-0.936739	3.11236e-08
Mknk2	blue	-0.905018	5.97143e-07
Vipas39	blue	0.836494	2.85239e-05
Faah	turquoise	-0.976502	2.07843e-11
Urod	blue	0.81611	6.46549e-05
Pabpc4	turquoise	0.950918	4.83685e-09
Irf2bp2	blue	-0.854451	1.25928e-05
Kcnma1	turquoise	-0.881734	2.88333e-06
Scrn3	turquoise	-0.824208	4.72916e-05
Prpf38b	turquoise	0.890534	1.65782e-06
Tmem18	blue	0.938284	2.59748e-08
S100a13	turquoise	0.959729	1.12519e-09
Brwd1	turquoise	-0.840592	2.38777e-05
Capn2	turquoise	0.964831	4.13537e-10
Copb1	turquoise	0.961367	8.28018e-10
Klf7	blue	-0.918035	2.05494e-07
Zbtb44	blue	0.941429	1.77089e-08
Ryr3	turquoise	-0.905	5.9794e-07
Dalrd3	turquoise	-0.907759	4.83306e-07
Tgfbr1	blue	-0.84025	2.42394e-05
Ntan1	turquoise	-0.820995	5.36379e-05
Spata2	blue	0.837296	2.75587e-05
Abcb7	turquoise	-0.876966	3.82285e-06
Dym	turquoise	-0.923303	1.26823e-07
Tprkb	turquoise	-0.859842	9.64523e-06
Gng4	turquoise	0.899589	8.91394e-07
Dus3l	turquoise	-0.89247	1.45857e-06
B4galnt1	blue	0.875599	4.13625e-06
Synrg	blue	0.96121	8.53236e-10
6430548M08Rik	turquoise	0.809475	8.26259e-05
Porcn	turquoise	-0.974686	3.61349e-11
Bmyc	blue	0.920406	1.66038e-07
Pianp	turquoise	-0.924469	1.13448e-07
Gucy1a2	blue	0.908116	4.69967e-07
Arl6	blue	-0.913893	2.93778e-07
Smim3	turquoise	0.930882	5.94288e-08
Plekha5	blue	-0.823619	4.84036e-05
Ube2f	turquoise	0.960758	9.29479e-10
Lysmd2	turquoise	-0.958922	1.30276e-09
Id3	turquoise	0.929194	7.08687e-08
Fam69b	blue	0.896695	1.09364e-06
Rin1	blue	0.805903	9.3929e-05
Adam11	turquoise	-0.975588	2.75986e-11
Cdc40	blue	0.938572	2.51004e-08
Ahnak	blue	-0.85627	1.1523e-05
Casc3	blue	-0.839844	2.4674e-05
Ttc9b	turquoise	-0.821821	5.19406e-05
Clmn	turquoise	-0.849462	1.597e-05
Ggt7	blue	0.873958	4.54088e-06
Mapk8	turquoise	-0.915223	2.62444e-07
Aph1b	turquoise	-0.890238	1.69019e-06
Slco1a4	blue	0.921523	1.49836e-07
Plch2	turquoise	-0.924492	1.13195e-07
Pbxip1	blue	-0.876063	4.02745e-06
Pgs1	turquoise	0.928702	7.45342e-08
Lamtor2	blue	0.807083	9.00599e-05
Stxbp5	blue	0.952668	3.7025e-09
Cacnb1	turquoise	-0.914351	2.82649e-07
Zfp704	turquoise	-0.902947	6.97629e-07
Fbxo41	turquoise	-0.88117	2.98302e-06
Lrtm2	turquoise	0.854326	1.26692e-05
Kif3a	turquoise	-0.893845	1.32981e-06
Akap12	blue	-0.919348	1.82754e-07
Pbx1	blue	0.805513	9.52383e-05
Kcnb1	turquoise	-0.840587	2.38825e-05
Slc25a25	blue	-0.984603	8.93004e-13
Smg7	blue	-0.903686	6.60225e-07
Trappc1	blue	0.932558	4.9682e-08
Neurl4	blue	0.861117	9.04155e-06
Rela	blue	-0.928485	7.62075e-08
Loh12cr1	blue	0.937024	3.0113e-08
Dopey2	turquoise	-0.882031	2.83209e-06
Atg9a	turquoise	-0.896133	1.13709e-06
Ptpla	turquoise	0.815604	6.58962e-05
Plcl2	blue	0.840561	2.39109e-05
Ubald1	turquoise	-0.802552	0.000105688
Atp11a	blue	-0.842928	2.15282e-05
Phip	blue	0.877564	3.69251e-06
Gprin1	blue	0.912664	3.25541e-07
Fbxo3	turquoise	-0.909717	4.13893e-07
Chst15	blue	0.94739	8.05731e-09
F3	turquoise	0.839336	2.5228e-05
Cblb	turquoise	-0.967541	2.28393e-10
Igbp1	turquoise	0.939397	2.27326e-08
Dazap1	turquoise	0.886638	2.12988e-06
Ctnna2	turquoise	-0.931431	5.60682e-08
Nckipsd	turquoise	-0.961542	8.008e-10
Dhx36	blue	0.948141	7.2493e-09
Uap1	blue	-0.910532	3.87614e-07
Smim12	blue	0.800563	0.000113233
Tmem248	turquoise	0.911589	3.55679e-07
Zfp655	blue	-0.882884	2.68891e-06
Fam122a	blue	-0.844267	2.02725e-05
Yipf1	blue	0.902748	7.08051e-07
2810403A07Rik	blue	-0.896725	1.09138e-06
Cttnbp2nl	turquoise	0.906293	5.41643e-07
Rab12	blue	0.918622	1.95036e-07
Acyp2	turquoise	-0.881851	2.86311e-06
Rc3h1	blue	-0.922266	1.39829e-07
Phf20l1	blue	0.876127	4.01261e-06
Lrrn3	blue	0.86467	7.525e-06
Snhg12	blue	-0.973889	4.54796e-11
Bckdhb	turquoise	-0.932811	4.83389e-08
Ndnl2	blue	-0.843135	2.13305e-05
Rbpj	turquoise	0.940268	2.04466e-08
Nipsnap1	blue	0.882966	2.67542e-06
Bysl	turquoise	0.902736	7.08681e-07
Snx27	blue	0.856222	1.15504e-05
Rasd2	turquoise	-0.965649	3.47417e-10
Sirt3	turquoise	-0.978274	1.16036e-11
Fam163b	blue	0.87047	5.51392e-06
Agap3	turquoise	-0.929258	7.04033e-08
Sap30	blue	-0.971811	8.02895e-11
Syt17	turquoise	-0.873376	4.69213e-06
Gtdc1	turquoise	-0.859085	1.002e-05
Kat2a	blue	0.96109	8.72922e-10
Gnl3	turquoise	0.96744	2.33735e-10
Gpr137	turquoise	-0.826846	4.25652e-05
Syt16	turquoise	-0.899807	8.77547e-07
Smyd4	blue	-0.969521	1.43274e-10
Pvalb	turquoise	-0.985616	5.3758e-13
Tm7sf3	blue	0.850058	1.55299e-05
Cyp51	blue	-0.959598	1.1525e-09
Thoc1	turquoise	0.845254	1.93874e-05
Nos1	turquoise	-0.818499	5.90501e-05
Nfs1	turquoise	-0.922008	1.43242e-07
Kdm3a	blue	-0.865076	7.36628e-06
Fam19a1	turquoise	-0.887333	2.03811e-06
Zfpm2	turquoise	-0.884672	2.40879e-06
Ckap4	turquoise	0.93929	2.30298e-08
Gatad2a	turquoise	0.850837	1.49702e-05
Ube3c	blue	0.917997	2.06186e-07
Txndc16	turquoise	-0.843181	2.12866e-05
Pgm2	turquoise	-0.969423	1.46744e-10
Med20	blue	-0.912443	3.31554e-07
Tet2	blue	-0.81853	5.89798e-05
Ubxn4	turquoise	0.950561	5.10158e-09
Cpne3	turquoise	0.914682	2.74815e-07
Svop	turquoise	-0.913391	3.06402e-07
Asb8	blue	0.939389	2.27571e-08
Eps8	turquoise	0.929184	7.09408e-08
Zdbf2	blue	-0.978055	1.24992e-11
A230050P20Rik	blue	0.870928	5.37696e-06
Med24	turquoise	-0.955497	2.35163e-09
Slc39a14	turquoise	0.964452	4.47643e-10
Lphn2	turquoise	-0.915384	2.58852e-07
Bach1	turquoise	0.914132	2.87923e-07
Bre	blue	0.894098	1.30724e-06
St3gal2	turquoise	-0.963828	5.09123e-10
Sos1	turquoise	-0.854436	1.26019e-05
Zfc3h1	blue	-0.805478	9.53555e-05
Abhd6	turquoise	-0.919313	1.83326e-07
Sec24d	turquoise	0.950107	5.45637e-09
Sestd1	blue	0.968353	1.89344e-10
Rnf208	turquoise	-0.814691	6.81899e-05
Lims1	turquoise	0.93612	3.34206e-08
Syndig1	blue	0.847458	1.7527e-05
Fkrp	blue	0.923814	1.208e-07
Fam129b	turquoise	0.947667	7.75009e-09
Mllt10	blue	0.874848	4.31732e-06
Smarcb1	blue	0.826557	4.30631e-05
Wasf2	turquoise	0.910105	4.01204e-07
Cbfa2t2	blue	0.951508	4.42483e-09
Cbr1	turquoise	-0.861991	8.64614e-06
Pkp2	turquoise	-0.976583	2.02542e-11
Snx1	turquoise	0.949877	5.64376e-09
Spp1	turquoise	0.988515	1.00216e-13
Cacnb2	turquoise	-0.962686	6.40677e-10
Foxn2	blue	0.87811	3.57649e-06
Ampd3	turquoise	0.980492	5.20725e-12
Pde6d	blue	0.852861	1.35961e-05
Slc6a7	turquoise	-0.924643	1.11553e-07
Numb	turquoise	0.883374	2.60959e-06
Rpusd1	turquoise	-0.891644	1.54088e-06
Mbtps2	blue	0.935832	3.45394e-08
Tmem180	turquoise	-0.936819	3.08381e-08
Rlim	turquoise	0.865151	7.33735e-06
Zfp932	blue	0.942993	1.45216e-08
Dsp	blue	0.941893	1.67065e-08
Pias1	blue	0.945646	1.02372e-08
Dusp4	blue	-0.879585	3.2791e-06
Wscd2	turquoise	-0.934786	3.88727e-08
Srr	blue	0.916651	2.32024e-07
Ctsc	turquoise	0.901664	7.66944e-07
Atf7ip	blue	0.960345	1.0042e-09
Arf2	blue	-0.9483	7.08708e-09
Tmem5	turquoise	0.824477	4.67893e-05
Gtf3c4	turquoise	0.814082	6.97569e-05
1190002N15Rik	blue	-0.915648	2.53052e-07
Gpr19	blue	-0.957424	1.69678e-09
Hspa14	turquoise	0.889827	1.73618e-06
Hbp1	turquoise	-0.87186	5.10684e-06
Lhfp	blue	-0.891741	1.53103e-06
Rps6ka3	turquoise	0.936189	3.31593e-08
Tpd52l2	turquoise	0.843819	2.06859e-05
Rnf150	turquoise	-0.846897	1.79859e-05
Rtf1	blue	0.859831	9.65082e-06
Pdgfa	blue	-0.86072	9.22579e-06
Fktn	blue	0.842455	2.19876e-05
Gadd45b	blue	-0.971324	9.11805e-11
Manea	blue	0.908555	4.53991e-07
Cnot8	blue	0.963631	5.2992e-10
Gpr161	turquoise	-0.920786	1.60368e-07
Tecpr2	turquoise	-0.911914	3.46314e-07
Cyld	turquoise	-0.9081	4.70542e-07
Upf3b	blue	0.865719	7.1209e-06
Med30	blue	0.868043	6.29123e-06
Ddx25	turquoise	-0.945409	1.05695e-08
Fxr1	blue	-0.800262	0.000114414
U2af1l4	blue	0.89194	1.511e-06
Dzip1	turquoise	-0.95405	2.97699e-09
Chmp1b	blue	-0.897261	1.05124e-06
Rdh10	blue	-0.925125	1.06464e-07
Lonp1	turquoise	0.887611	2.00238e-06
Cacna1h	blue	0.89834	9.74363e-07
Efna3	turquoise	-0.939143	2.34405e-08
Trpc1	turquoise	-0.904628	6.15029e-07
Grm2	blue	0.939174	2.33529e-08
Scrt1	turquoise	-0.925389	1.03765e-07
Gba	turquoise	0.949764	5.73822e-09
Itga6	turquoise	0.875305	4.20619e-06
Pum1	blue	0.942346	1.57736e-08
Gpc1	turquoise	-0.914536	2.78252e-07
Nolc1	blue	-0.879388	3.3174e-06
Cntnap2	turquoise	-0.927554	8.37375e-08
Smarcal1	blue	0.968032	2.04044e-10
Map3k5	blue	-0.974989	3.30417e-11
Pdpn	turquoise	0.94333	1.39045e-08
Nelfb	blue	0.84873	1.65246e-05
Ssbp4	turquoise	-0.911694	3.52627e-07
Ptprg	blue	-0.925009	1.07677e-07
Ifitm2	turquoise	0.907696	4.85708e-07
Cldn10	turquoise	-0.820856	5.39268e-05
Iqgap1	turquoise	0.904868	6.03965e-07
Lpp	blue	-0.967463	2.32513e-10
Gspt2	blue	0.928443	7.653e-08
Hlf	turquoise	-0.910904	3.76088e-07
Ube4b	blue	0.802173	0.000107092
Ppil2	turquoise	-0.843103	2.13606e-05
Nupl1	turquoise	0.959594	1.15344e-09
Rnf144a	turquoise	0.95395	3.0251e-09
Utp3	blue	-0.826591	4.30041e-05
Mak16	turquoise	0.874966	4.28836e-06
Clip4	blue	0.865935	7.04014e-06
Mkks	turquoise	-0.851646	1.44076e-05
Klhl12	blue	0.830524	3.66477e-05
Pop4	blue	-0.982164	2.6724e-12
Stk40	blue	-0.927097	8.76605e-08
Map3k4	blue	0.83349	3.23968e-05
Capn7	blue	0.932737	4.87278e-08
Pnpo	blue	0.809216	8.34056e-05
1110032A03Rik	turquoise	-0.840381	2.40998e-05
Fam172a	blue	0.951343	4.53705e-09
Rhbdl1	turquoise	-0.986214	3.91628e-13
Ldoc1l	blue	0.899092	9.23657e-07
Gnptab	blue	0.812849	7.30246e-05
Ciapin1	blue	-0.975309	3.00295e-11
Rasa2	blue	-0.897028	1.06851e-06
Hsdl1	blue	0.867634	6.43099e-06
Rbfa	blue	0.965349	3.70531e-10
Abcf3	turquoise	0.910117	4.00806e-07
Orc4	blue	-0.813982	7.00192e-05
Iqsec2	turquoise	-0.894244	1.29438e-06
Pmp22	blue	-0.901855	7.56241e-07
Vapb	turquoise	-0.862077	8.60797e-06
Stxbp3a	blue	-0.898079	9.92537e-07
Sowaha	turquoise	-0.977884	1.32427e-11
Adcy5	turquoise	-0.816591	6.34901e-05
Fig4	blue	0.906792	5.21141e-07
Pigyl	blue	0.899616	8.89668e-07
Tgfbr2	turquoise	0.87958	3.27997e-06
Tmem25	turquoise	-0.88678	2.11091e-06
Mphosph9	blue	0.824641	4.64856e-05
St6galnac6	turquoise	-0.941624	1.728e-08
Ipo11	blue	0.951968	4.12537e-09
Acot9	turquoise	0.853491	1.3191e-05
Tmem150c	turquoise	-0.960552	9.66115e-10
Atxn1l	turquoise	0.83723	2.76369e-05
Tspan9	turquoise	0.877308	3.74783e-06
Car7	turquoise	-0.914413	2.81171e-07
Zfp275	blue	-0.871764	5.13398e-06
4933411K20Rik	blue	0.949217	6.21431e-09
Rabgef1	turquoise	0.970094	1.24469e-10
Otub2	blue	0.880055	3.18879e-06
Zrsr2	blue	-0.928605	7.52766e-08
Gpatch8	blue	0.867409	6.50914e-06
Usp12	turquoise	0.85509	1.22077e-05
Il6st	turquoise	0.951344	4.53607e-09
Pef1	turquoise	-0.833723	3.20808e-05
Spty2d1	blue	-0.976087	2.36743e-11
Robo1	turquoise	-0.944404	1.20838e-08
Btbd2	turquoise	-0.94704	8.45851e-09
Atp9b	blue	-0.926197	9.58537e-08
Csnk2a2	blue	-0.930868	5.95189e-08
Nkrf	blue	0.964276	4.64291e-10
Unc5a	turquoise	-0.81809	5.99784e-05
Nfyb	turquoise	-0.915664	2.52697e-07
Per1	blue	-0.917352	2.1824e-07
Smurf2	blue	-0.915255	2.61715e-07
Akap7	blue	0.811316	7.72638e-05
Cebpg	turquoise	0.944637	1.1716e-08
Gar1	turquoise	0.899522	8.95703e-07
Ltn1	blue	0.854939	1.22982e-05
Apcdd1	blue	0.869233	5.89911e-06
Klhl23	turquoise	-0.88761	2.00256e-06
Ccdc85a	turquoise	-0.955432	2.37701e-09
Rims2	turquoise	-0.88043	3.11819e-06
Ppp1r14b	turquoise	0.804415	9.90059e-05
Slc25a16	blue	0.91636	2.37958e-07
Ehbp1	blue	0.827333	4.17385e-05
Aldh18a1	turquoise	0.910953	3.74599e-07
Ptprt	turquoise	-0.942488	1.54924e-08
Ppfia3	turquoise	-0.814636	6.83302e-05
Wbp1l	turquoise	0.921063	1.56345e-07
Fubp1	blue	-0.825868	4.42681e-05
Setd8	turquoise	0.859374	9.87545e-06
Ppig	blue	-0.894945	1.23399e-06
Csf1	turquoise	0.897015	1.06948e-06
Mrs2	blue	0.879119	3.3706e-06
Pcnxl3	blue	0.806631	9.15245e-05
Id1	turquoise	0.908803	4.4517e-07
Arrb2	turquoise	-0.87805	3.58906e-06
Tmcc1	turquoise	-0.891921	1.51288e-06
D5Wsu152e	blue	-0.897582	1.02787e-06
Jak2	turquoise	0.887154	2.06149e-06
Scpep1	turquoise	0.82287	4.98528e-05
Mtx2	blue	0.879622	3.27183e-06
Gm608	blue	0.888791	1.85658e-06
Gm561	blue	0.91641	2.36938e-07
Sdr39u1	blue	0.848736	1.65197e-05
Prpsap2	blue	0.863433	8.02645e-06
Sgsm2	turquoise	-0.927514	8.40743e-08
Tor1aip1	blue	-0.915331	2.60026e-07
Prr14l	blue	0.825311	4.52635e-05
Car10	turquoise	0.803023	0.000103961
[truncated: 2,965 more rows]
