# Supplementary material for: Inflammation-related genes and immune infiltration landscape identified in kainite-induced temporal lobe epilepsy based on integrated bioinformatics analysis
Source: Front Neurosci. 2022 Oct 27;16:996368. doi: 10.3389/fnins.2022.996368 (PMC9648357; doi:10.3389/fnins.2022.996368)
Supplement: Supplementary file 3 [file Table_3.xlsx]

## Sheet: Sheet1
Table S3 The informations of 403 IRGs.
Gene Symbol	Description	Category	Gifts	GC Id	Relevance score
NLRP3	NLR Family Pyrin Domain Containing 3	Protein Coding	46	GC01P247415	38.8297
IL6	Interleukin 6	Protein Coding	48	GC07P022725	36.7983
IL10	Interleukin 10	Protein Coding	46	GC01M206767	32.1118
TNF	Tumor Necrosis Factor	Protein Coding	50	GC06P073386	30.2008
CRP	C-Reactive Protein	Protein Coding	45	GC01M159724	27.7197
NOD2	Nucleotide Binding Oligomerization Domain Containing 2	Protein Coding	46	GC16P050693	24.508
TLR4	Toll Like Receptor 4	Protein Coding	50	GC09P117704	24.1506
SYK	Spleen Associated Tyrosine Kinase	Protein Coding	49	GC09P091768	23.4283
CXCL8	C-X-C Motif Chemokine Ligand 8	Protein Coding	39	GC04P073740	23.0545
IL1B	Interleukin 1 Beta	Protein Coding	46	GC02M112829	22.8122
MEFV	MEFV Innate Immuity Regulator, Pyrin	Protein Coding	42	GC16M006017	21.5601
HLA-DRB1	Major Histocompatibility Complex, Class II, DR Beta 1	Protein Coding	46	GC06M032578	21.292
HLA-B	Major Histocompatibility Complex, Class I, B	Protein Coding	46	GC06M059025	20.8956
CTLA4	Cytotoxic T-Lymphocyte Associated Protein 4	Protein Coding	44	GC02P203867	18.7016
TNFRSF1A	TNF Receptor Superfamily Member 1A	Protein Coding	48	GC12M006328	18.0546
STAT1	Signal Transducer And Activator Of Transcription 1	Protein Coding	51	GC02M190908	17.9596
IL13	Interleukin 13	Protein Coding	42	GC05P132656	17.547
IL17A	Interleukin 17A	Protein Coding	41	GC06P052186	17.4931
CCL2	C-C Motif Chemokine Ligand 2	Protein Coding	47	GC17P034255	17.164
IL1RN	Interleukin 1 Receptor Antagonist	Protein Coding	48	GC02P119865	17.042
PRTN3	Proteinase 3	Protein Coding	45	GC19P000840	16.8993
IFNG	Interferon Gamma	Protein Coding	47	GC12M068154	16.3116
PTGS2	Prostaglandin-Endoperoxide Synthase 2	Protein Coding	48	GC01M186640	16.1499
PLG	Plasminogen	Protein Coding	48	GC06P160702	16.0235
PTPN22	Protein Tyrosine Phosphatase Non-Receptor Type 22	Protein Coding	46	GC01M113813	15.9101
FOXP3	Forkhead Box P3	Protein Coding	45	GC0XM049250	15.7463
IL4	Interleukin 4	Protein Coding	44	GC05P132673	15.6696
ELANE	Elastase, Neutrophil Expressed	Protein Coding	47	GC19P001191	15.4039
TLR2	Toll Like Receptor 2	Protein Coding	50	GC04P153684	15.242
ICAM1	Intercellular Adhesion Molecule 1	Protein Coding	49	GC19P010284	15.1256
TGFB1	Transforming Growth Factor Beta 1	Protein Coding	50	GC19M041301	14.7782
FAS	Fas Cell Surface Death Receptor	Protein Coding	49	GC10P089458	14.3537
IL18	Interleukin 18	Protein Coding	42	GC11M112143	14.2426
MMP1	Matrix Metallopeptidase 1	Protein Coding	51	GC11M102810	14.0745
ALB	Albumin	Protein Coding	48	GC04P073397	13.824
TNFAIP3	TNF Alpha Induced Protein 3	Protein Coding	46	GC06P137866	13.7929
IL1A	Interleukin 1 Alpha	Protein Coding	43	GC02M112773	13.5471
RIPK1	Receptor Interacting Serine/Threonine Kinase 1	Protein Coding	47	GC06P003129	13.39
IRF5	Interferon Regulatory Factor 5	Protein Coding	46	GC07P128937	13.3393
STAT3	Signal Transducer And Activator Of Transcription 3	Protein Coding	50	GC17M042313	13.2769
ILRUN	Inflammation And Lipid Regulator With UBA-Like And NBR1-Like Domains	Protein Coding	27	GC06M059866	13.1343
MMP9	Matrix Metallopeptidase 9	Protein Coding	53	GC20P046008	13.0902
NFKB1	Nuclear Factor Kappa B Subunit 1	Protein Coding	50	GC04P102501	13.0799
IL23R	Interleukin 23 Receptor	Protein Coding	44	GC01P067138	12.7808
MPO	Myeloperoxidase	Protein Coding	50	GC17M058269	12.7006
STAT4	Signal Transducer And Activator Of Transcription 4	Protein Coding	45	GC02M191029	12.3053
CCL11	C-C Motif Chemokine Ligand 11	Protein Coding	42	GC17P034285	12.2927
MROCKI	MARCKS Cis Regulating LncRNA Promoter Of Cytokines And Inflammation	RNA Gene	12	GC06M113869	12.2798
IL10RA	Interleukin 10 Receptor Subunit Alpha	Protein Coding	44	GC11P117987	12.1968
HMGB1	High Mobility Group Box 1	Protein Coding	44	GC13M030456	12.1293
MIR155	MicroRNA 155	RNA Gene	19	GC21P025573	11.9824
ITGAM	Integrin Subunit Alpha M	Protein Coding	46	GC16P038655	11.8881
SELE	Selectin E	Protein Coding	42	GC01M169722	11.7865
MIF	Macrophage Migration Inhibitory Factor	Protein Coding	48	GC22P023894	11.7781
JAK1	Janus Kinase 1	Protein Coding	52	GC01M064833	11.7454
VCAM1	Vascular Cell Adhesion Molecule 1	Protein Coding	45	GC01P100719	11.7397
LTA	Lymphotoxin Alpha	Protein Coding	41	GC06P073384	11.6876
IL2	Interleukin 2	Protein Coding	44	GC04M122451	11.6122
IL12A	Interleukin 12A	Protein Coding	43	GC03P159988	11.5151
RNASE3	Ribonuclease A Family Member 3	Protein Coding	40	GC14P020891	11.4675
VEGFA	Vascular Endothelial Growth Factor A	Protein Coding	47	GC06P043770	11.4225
MIR146A	MicroRNA 146a	RNA Gene	23	GC05P160485	11.3563
HLA-DQB1	Major Histocompatibility Complex, Class II, DQ Beta 1	Protein Coding	42	GC06M059121	11.3175
INS	Insulin	Protein Coding	46	GC11M002159	11.2982
RELA	RELA Proto-Oncogene, NF-KB Subunit	Protein Coding	49	GC11M065653	11.2629
SAA1	Serum Amyloid A1	Protein Coding	41	GC11P018410	11.2382
CCR1	C-C Motif Chemokine Receptor 1	Protein Coding	45	GC03M046218	11.1975
CCR6	C-C Motif Chemokine Receptor 6	Protein Coding	44	GC06P167111	11.1343
IL5	Interleukin 5	Protein Coding	44	GC05M132541	10.9832
CCL5	C-C Motif Chemokine Ligand 5	Protein Coding	42	GC17M035871	10.91
CSF2	Colony Stimulating Factor 2	Protein Coding	42	GC05P132073	10.708
PSTPIP1	Proline-Serine-Threonine Phosphatase Interacting Protein 1	Protein Coding	44	GC15P076993	10.6533
ADIPOQ	Adiponectin, C1Q And Collagen Domain Containing	Protein Coding	44	GC03P186842	10.6085
ALOX5	Arachidonate 5-Lipoxygenase	Protein Coding	48	GC10P045374	10.5891
PPARG	Peroxisome Proliferator Activated Receptor Gamma	Protein Coding	51	GC03P012287	10.573
OTULIN	OTU Deubiquitinase With Linear Linkage Specificity	Protein Coding	38	GC05P014667	10.5556
FLG	Filaggrin	Protein Coding	40	GC01M152274	10.5539
SPP1	Secreted Phosphoprotein 1	Protein Coding	45	GC04P087975	10.5019
SERPINA1	Serpin Family A Member 1	Protein Coding	48	GC14M094376	10.3784
CASP1	Caspase 1	Protein Coding	49	GC11M105025	10.3443
CXCL10	C-X-C Motif Chemokine Ligand 10	Protein Coding	43	GC04M076021	10.2582
HLA-DPB1	Major Histocompatibility Complex, Class II, DP Beta 1	Protein Coding	44	GC06P073428	10.2203
C4A	Complement C4A (Rodgers Blood Group)	Protein Coding	44	GC06P073413	10.1518
ADA2	Adenosine Deaminase 2	Protein Coding	33	GC22M017183	10.1469
ABCB1	ATP Binding Cassette Subfamily B Member 1	Protein Coding	50	GC07M087504	10.1036
NOS2	Nitric Oxide Synthase 2	Protein Coding	48	GC17M027756	9.97287
CCR5	C-C Motif Chemokine Receptor 5	Protein Coding	45	GC03P046383	9.84752
MIR21	MicroRNA 21	RNA Gene	24	GC17P059841	9.77226
HLA-DQA1	Major Histocompatibility Complex, Class II, DQ Alpha 1	Protein Coding	42	GC06P073422	9.75426
IL1R1	Interleukin 1 Receptor Type 1	Protein Coding	45	GC02P102136	9.74003
CFTR	CF Transmembrane Conductance Regulator	Protein Coding	50	GC07P117287	9.73337
IL37	Interleukin 37	Protein Coding	37	GC02P119862	9.56664
FASLG	Fas Ligand	Protein Coding	46	GC01P172628	9.53741
IL12RB1	Interleukin 12 Receptor Subunit Beta 1	Protein Coding	44	GC19M018058	9.39484
CIITA	Class II Major Histocompatibility Complex Transactivator	Protein Coding	44	GC16P010879	9.37028
IRGM	Immunity Related GTPase M	Protein Coding	36	GC05P150846	9.35296
FCGR2A	Fc Gamma Receptor IIa	Protein Coding	45	GC01P161505	9.31222
CD4	CD4 Molecule	Protein Coding	48	GC12P006786	9.27989
BTNL2	Butyrophilin Like 2	Protein Coding	39	GC06M032393	9.25288
NLRP1	NLR Family Pyrin Domain Containing 1	Protein Coding	43	GC17M005499	9.23818
S100A9	S100 Calcium Binding Protein A9	Protein Coding	41	GC01P153357	9.21658
CCL3	C-C Motif Chemokine Ligand 3	Protein Coding	38	GC17M036088	9.18422
ERAP1	Endoplasmic Reticulum Aminopeptidase 1	Protein Coding	44	GC05M096760	9.16605
CHI3L1	Chitinase 3 Like 1	Protein Coding	44	GC01M203148	9.15197
CARD8	Caspase Recruitment Domain Family Member 8	Protein Coding	40	GC19M060168	9.11224
TLR3	Toll Like Receptor 3	Protein Coding	50	GC04P186059	9.08131
IL2RA	Interleukin 2 Receptor Subunit Alpha	Protein Coding	49	GC10M006010	8.99404
HFE	Homeostatic Iron Regulator	Protein Coding	43	GC06P026087	8.95627
DEFB4A	Defensin Beta 4A	Protein Coding	35	GC08P007895	8.94378
PDCD1	Programmed Cell Death 1	Protein Coding	46	GC02M241849	8.83834
HMOX1	Heme Oxygenase 1	Protein Coding	50	GC22P035380	8.82082
HLA-DPA1	Major Histocompatibility Complex, Class II, DP Alpha 1	Protein Coding	41	GC06M033064	8.8073
PRKCQ	Protein Kinase C Theta	Protein Coding	48	GC10M006393	8.77318
LEP	Leptin	Protein Coding	46	GC07P128241	8.72582
DNASE1	Deoxyribonuclease 1	Protein Coding	42	GC16P003611	8.7048
IRAK1	Interleukin 1 Receptor Associated Kinase 1	Protein Coding	48	GC0XM154010	8.69558
F2	Coagulation Factor II, Thrombin	Protein Coding	48	GC11P046720	8.67462
IL10RB	Interleukin 10 Receptor Subunit Beta	Protein Coding	44	GC21P033266	8.67362
MMP3	Matrix Metallopeptidase 3	Protein Coding	49	GC11M102835	8.66066
IKBKB	Inhibitor Of Nuclear Factor Kappa B Kinase Subunit Beta	Protein Coding	51	GC08P042271	8.60376
CP	Ceruloplasmin	Protein Coding	48	GC03M149162	8.58589
APOE	Apolipoprotein E	Protein Coding	49	GC19P047219	8.56534
AGER	Advanced Glycosylation End-Product Specific Receptor	Protein Coding	44	GC06M032180	8.53825
CD40LG	CD40 Ligand	Protein Coding	46	GC0XP136649	8.53498
CD40	CD40 Molecule	Protein Coding	47	GC20P046118	8.49298
KNG1	Kininogen 1	Protein Coding	46	GC03P186717	8.47643
SELP	Selectin P	Protein Coding	45	GC01M169558	8.44016
ACE	Angiotensin I Converting Enzyme	Protein Coding	50	GC17P063477	8.43935
MYD88	MYD88 Innate Immune Signal Transduction Adaptor	Protein Coding	48	GC03P038139	8.38243
SERPINE1	Serpin Family E Member 1	Protein Coding	49	GC07P101127	8.36486
PLA2G7	Phospholipase A2 Group VII	Protein Coding	49	GC06M059344	8.34866
ITGB2	Integrin Subunit Beta 2	Protein Coding	49	GC21M044885	8.34082
PTGS1	Prostaglandin-Endoperoxide Synthase 1	Protein Coding	46	GC09P122370	8.32635
IL12B	Interleukin 12B	Protein Coding	43	GC05M159314	8.31122
TP53	Tumor Protein P53	Protein Coding	51	GC17M007661	8.30149
TNFSF15	TNF Superfamily Member 15	Protein Coding	44	GC09M114784	8.27062
C3	Complement C3	Protein Coding	47	GC19M006677	8.24213
CYBB	Cytochrome B-245 Beta Chain	Protein Coding	46	GC0XP037780	8.237
PTX3	Pentraxin 3	Protein Coding	42	GC03P157436	8.23016
TNFSF11	TNF Superfamily Member 11	Protein Coding	46	GC13P042562	8.18737
TNIP1	TNFAIP3 Interacting Protein 1	Protein Coding	40	GC05M151029	8.15794
LACC1	Laccase Domain Containing 1	Protein Coding	35	GC13P043879	8.14971
SERPINA3	Serpin Family A Member 3	Protein Coding	44	GC14P094612	8.13872
TSLP	Thymic Stromal Lymphopoietin	Protein Coding	38	GC05P111070	8.11779
S100A8	S100 Calcium Binding Protein A8	Protein Coding	41	GC01M153391	8.0279
RETN	Resistin	Protein Coding	42	GC19P007669	8.02139
NLRP12	NLR Family Pyrin Domain Containing 12	Protein Coding	43	GC19M053793	7.98815
MVK	Mevalonate Kinase	Protein Coding	47	GC12P109573	7.95809
IFNGR1	Interferon Gamma Receptor 1	Protein Coding	49	GC06M137197	7.9578
CXCR3	C-X-C Motif Chemokine Receptor 3	Protein Coding	44	GC0XM071615	7.95049
MIR126	MicroRNA 126	RNA Gene	23	GC09P136670	7.92926
HP	Haptoglobin	Protein Coding	45	GC16P072089	7.90672
CYBA	Cytochrome B-245 Alpha Chain	Protein Coding	46	GC16M088643	7.8703
ANXA1	Annexin A1	Protein Coding	48	GC09P073151	7.8618
COL7A1	Collagen Type VII Alpha 1 Chain	Protein Coding	44	GC03M048564	7.82217
IL33	Interleukin 33	Protein Coding	38	GC09P006255	7.79898
CYBC1	Cytochrome B-245 Chaperone 1	Protein Coding	26	GC17M082443	7.78077
MUC5B	Mucin 5B, Oligomeric Mucus/Gel-Forming	Protein Coding	42	GC11P001487	7.77764
TREX1	Three Prime Repair Exonuclease 1	Protein Coding	41	GC03P048613	7.74895
XIAP	X-Linked Inhibitor Of Apoptosis	Protein Coding	47	GC0XP123859	7.68613
CXCL2	C-X-C Motif Chemokine Ligand 2	Protein Coding	38	GC04M074097	7.68295
C4B	Complement C4B (Chido Blood Group)	Protein Coding	44	GC06P032014	7.66115
HLA-A	Major Histocompatibility Complex, Class I, A	Protein Coding	46	GC06P073339	7.58349
MST1	Macrophage Stimulating 1	Protein Coding	45	GC03M049683	7.56128
IFIH1	Interferon Induced With Helicase C Domain 1	Protein Coding	45	GC02M162267	7.54934
TLR9	Toll Like Receptor 9	Protein Coding	45	GC03M052222	7.54461
NCF4	Neutrophil Cytosolic Factor 4	Protein Coding	46	GC22P036860	7.54355
NLRC4	NLR Family CARD Domain Containing 4	Protein Coding	44	GC02M032224	7.53952
UBA1	Ubiquitin Like Modifier Activating Enzyme 1	Protein Coding	45	GC0XP047190	7.53515
IL21	Interleukin 21	Protein Coding	41	GC04M122612	7.52463
CXCL1	C-X-C Motif Chemokine Ligand 1	Protein Coding	41	GC04P073869	7.50841
MMP2	Matrix Metallopeptidase 2	Protein Coding	51	GC16P055390	7.45565
PPARA	Peroxisome Proliferator Activated Receptor Alpha	Protein Coding	45	GC22P046150	7.42388
IL2RB	Interleukin 2 Receptor Subunit Beta	Protein Coding	48	GC22M037125	7.41009
IL36RN	Interleukin 36 Receptor Antagonist	Protein Coding	40	GC02P119864	7.36773
IL4R	Interleukin 4 Receptor	Protein Coding	47	GC16P027501	7.36423
EGFR	Epidermal Growth Factor Receptor	Protein Coding	52	GC07P055019	7.35723
MAPK14	Mitogen-Activated Protein Kinase 14	Protein Coding	50	GC06P073566	7.33641
FGFR2	Fibroblast Growth Factor Receptor 2	Protein Coding	53	GC10M121478	7.32809
NCF1	Neutrophil Cytosolic Factor 1	Protein Coding	46	GC07P074773	7.2887
SELL	Selectin L	Protein Coding	42	GC01M169690	7.28789
MUC1	Mucin 1, Cell Surface Associated	Protein Coding	48	GC01M155185	7.27225
LCN2	Lipocalin 2	Protein Coding	42	GC09P128149	7.25922
CR2	Complement C3d Receptor 2	Protein Coding	45	GC01P207454	7.24543
DNASE1L3	Deoxyribonuclease 1 Like 3	Protein Coding	42	GC03M058192	7.2346
TNFRSF1B	TNF Receptor Superfamily Member 1B	Protein Coding	46	GC01P012167	7.19341
IKBKG	Inhibitor Of Nuclear Factor Kappa B Kinase Regulatory Subunit Gamma	Protein Coding	46	GC0XP154541	7.15627
CD28	CD28 Molecule	Protein Coding	45	GC02P203706	7.15254
FCGR2B	Fc Gamma Receptor IIb	Protein Coding	46	GC01P161663	7.02676
NCF2	Neutrophil Cytosolic Factor 2	Protein Coding	46	GC01M183555	7.02501
NFKBIA	NFKB Inhibitor Alpha	Protein Coding	49	GC14M035401	7.00882
ETS1	ETS Proto-Oncogene 1, Transcription Factor	Protein Coding	46	GC11M128458	6.98493
NFE2L2	NFE2 Like BZIP Transcription Factor 2	Protein Coding	48	GC02M177227	6.8748
S100A12	S100 Calcium Binding Protein A12	Protein Coding	38	GC01M153373	6.86192
IL1RAPL2	Interleukin 1 Receptor Accessory Protein Like 2	Protein Coding	38	GC0XP104566	6.86141
FERMT1	FERM Domain Containing Kindlin 1	Protein Coding	42	GC20M006074	6.85855
IL6R	Interleukin 6 Receptor	Protein Coding	48	GC01P154405	6.85338
TTR	Transthyretin	Protein Coding	48	GC18P031557	6.84729
FCGR3B	Fc Gamma Receptor IIIb	Protein Coding	42	GC01M161623	6.84508
CD79A	CD79a Molecule	Protein Coding	46	GC19P041877	6.82829
ADRB2	Adrenoceptor Beta 2	Protein Coding	48	GC05P148825	6.82238
IL15	Interleukin 15	Protein Coding	40	GC04P141636	6.78779
SLC22A4	Solute Carrier Family 22 Member 4	Protein Coding	43	GC05P132294	6.75964
IL17F	Interleukin 17F	Protein Coding	41	GC06M059406	6.75227
F2RL1	F2R Like Trypsin Receptor 1	Protein Coding	45	GC05P076818	6.72621
MBTPS2	Membrane Bound Transcription Factor Peptidase, Site 2	Protein Coding	42	GC0XP021839	6.72014
CSF3	Colony Stimulating Factor 3	Protein Coding	39	GC17P040015	6.68866
PSMB8	Proteasome 20S Subunit Beta 8	Protein Coding	48	GC06M032840	6.68454
CCR3	C-C Motif Chemokine Receptor 3	Protein Coding	45	GC03P046164	6.66687
CXCL12	C-X-C Motif Chemokine Ligand 12	Protein Coding	44	GC10M044294	6.66446
STING1	Stimulator Of Interferon Response CGAMP Interactor 1	Protein Coding	33	GC05M139476	6.66211
PADI4	Peptidyl Arginine Deiminase 4	Protein Coding	42	GC01P017308	6.63844
TIMP1	TIMP Metallopeptidase Inhibitor 1	Protein Coding	43	GC0XP047583	6.61757
VWF	Von Willebrand Factor	Protein Coding	48	GC12M005917	6.59388
CASR	Calcium Sensing Receptor	Protein Coding	50	GC03P122183	6.58419
FGF10	Fibroblast Growth Factor 10	Protein Coding	46	GC05M044340	6.58296
NFKB2	Nuclear Factor Kappa B Subunit 2	Protein Coding	50	GC10P102394	6.58289
ENG	Endoglin	Protein Coding	46	GC09M127815	6.57032
SEMA4D	Semaphorin 4D	Protein Coding	45	GC09M089360	6.54693
CCL4	C-C Motif Chemokine Ligand 4	Protein Coding	38	GC17P036103	6.53472
PIK3CD	Phosphatidylinositol-4,5-Bisphosphate 3-Kinase Catalytic Subunit Delta	Protein Coding	52	GC01P009629	6.53405
CASP8	Caspase 8	Protein Coding	50	GC02P201233	6.51943
F5	Coagulation Factor V	Protein Coding	45	GC01M169511	6.5009
CD80	CD80 Molecule	Protein Coding	41	GC03M119524	6.48127
INAVA	Innate Immunity Activator	Protein Coding	28	GC01P200892	6.47998
PLCG2	Phospholipase C Gamma 2	Protein Coding	50	GC16P081773	6.47142
NR3C1	Nuclear Receptor Subfamily 3 Group C Member 1	Protein Coding	49	GC05M143277	6.45302
MIR122	MicroRNA 122	RNA Gene	22	GC18P058451	6.40344
KLRC4	Killer Cell Lectin Like Receptor C4	Protein Coding	38	GC12M019104	6.39129
IL12A-AS1	IL12A Antisense RNA 1	RNA Gene	16	GC03M159913	6.39129
IRF1	Interferon Regulatory Factor 1	Protein Coding	46	GC05M132440	6.38421
LTF	Lactotransferrin	Protein Coding	44	GC03M046435	6.38223
CD14	CD14 Molecule	Protein Coding	45	GC05M140631	6.37975
ICOSLG	Inducible T Cell Costimulator Ligand	Protein Coding	39	GC21M044222	6.37619
ATG16L1	Autophagy Related 16 Like 1	Protein Coding	42	GC02P233241	6.37303
LAMC2	Laminin Subunit Gamma 2	Protein Coding	46	GC01P183186	6.35959
ABCB4	ATP Binding Cassette Subfamily B Member 4	Protein Coding	46	GC07M087401	6.35537
SPINK1	Serine Peptidase Inhibitor Kazal Type 1	Protein Coding	42	GC05M147825	6.35481
PRKCD	Protein Kinase C Delta	Protein Coding	52	GC03P053156	6.3546
PRF1	Perforin 1	Protein Coding	44	GC10M070597	6.35019
MIR34A	MicroRNA 34a	RNA Gene	23	GC01M009151	6.34639
CTNNB1	Catenin Beta 1	Protein Coding	51	GC03P041236	6.34507
UBAC2	UBA Domain Containing 2	Protein Coding	38	GC13P099200	6.32531
CD8A	CD8a Molecule	Protein Coding	45	GC02M086784	6.31961
LPL	Lipoprotein Lipase	Protein Coding	49	GC08P019901	6.29199
TCF4	Transcription Factor 4	Protein Coding	46	GC18M055222	6.28274
WAS	WASP Actin Nucleation Promoting Factor	Protein Coding	47	GC0XP048676	6.2346
GZMB	Granzyme B	Protein Coding	45	GC14M024630	6.23083
UBE2L3	Ubiquitin Conjugating Enzyme E2 L3	Protein Coding	44	GC22P021549	6.20868
NOD1	Nucleotide Binding Oligomerization Domain Containing 1	Protein Coding	43	GC07M030424	6.17068
JAK2	Janus Kinase 2	Protein Coding	51	GC09P004985	6.16894
NAMPT	Nicotinamide Phosphoribosyltransferase	Protein Coding	46	GC07M106248	6.1648
PLA2G2A	Phospholipase A2 Group IIA	Protein Coding	46	GC01M019975	6.16353
CAPN5	Calpain 5	Protein Coding	44	GC11P077066	6.16328
CD86	CD86 Molecule	Protein Coding	42	GC03P122055	6.16111
SLPI	Secretory Leukocyte Peptidase Inhibitor	Protein Coding	39	GC20M045252	6.14249
F3	Coagulation Factor III, Tissue Factor	Protein Coding	44	GC01M094559	6.12739
BPI	Bactericidal Permeability Increasing Protein	Protein Coding	41	GC20P038304	6.12494
CXCL9	C-X-C Motif Chemokine Ligand 9	Protein Coding	38	GC04M076001	6.12328
IL23A	Interleukin 23 Subunit Alpha	Protein Coding	37	GC12P056961	6.12041
GNE	Glucosamine (UDP-N-Acetyl)-2-Epimerase/N-Acetylmannosamine Kinase	Protein Coding	43	GC09M036214	6.11603
GPR35	G Protein-Coupled Receptor 35	Protein Coding	42	GC02P240605	6.09695
CX3CR1	C-X3-C Motif Chemokine Receptor 1	Protein Coding	44	GC03M039279	6.09476
FGFR3	Fibroblast Growth Factor Receptor 3	Protein Coding	53	GC04P001795	6.08456
TNFRSF11B	TNF Receptor Superfamily Member 11b	Protein Coding	47	GC08M118923	6.06662
PTPRC	Protein Tyrosine Phosphatase Receptor Type C	Protein Coding	49	GC01P198607	6.05593
SCGB1A1	Secretoglobin Family 1A Member 1	Protein Coding	40	GC11P062405	6.04649
CCL20	C-C Motif Chemokine Ligand 20	Protein Coding	42	GC02P227832	6.04494
HAMP	Hepcidin Antimicrobial Peptide	Protein Coding	43	GC19P046514	6.02326
CTSG	Cathepsin G	Protein Coding	45	GC14M024573	6.01354
TERT	Telomerase Reverse Transcriptase	Protein Coding	50	GC05M001253	6.01309
IGHE	Immunoglobulin Heavy Constant Epsilon	Protein Coding	29	GC14M111789	6.01273
CD36	CD36 Molecule	Protein Coding	47	GC07P080369	6.00355
TBX21	T-Box Transcription Factor 21	Protein Coding	45	GC17P047733	5.98837
CXCR2	C-X-C Motif Chemokine Receptor 2	Protein Coding	49	GC02P218125	5.9862
VDR	Vitamin D Receptor	Protein Coding	50	GC12M047841	5.98348
SAMHD1	SAM And HD Domain Containing Deoxynucleoside Triphosphate Triphosphohydrolase 1	Protein Coding	41	GC20M036890	5.97861
EPX	Eosinophil Peroxidase	Protein Coding	43	GC17P058192	5.97468
AKT1	AKT Serine/Threonine Kinase 1	Protein Coding	51	GC14M104769	5.96849
PIK3CG	Phosphatidylinositol-4,5-Bisphosphate 3-Kinase Catalytic Subunit Gamma	Protein Coding	47	GC07P106865	5.94862
TNFSF4	TNF Superfamily Member 4	Protein Coding	40	GC01M173183	5.94374
FADD	Fas Associated Via Death Domain	Protein Coding	45	GC11P070203	5.94166
PYCARD	PYD And CARD Domain Containing	Protein Coding	41	GC16M031201	5.93394
TF	Transferrin	Protein Coding	48	GC03P133708	5.93063
IL9	Interleukin 9	Protein Coding	42	GC05M135891	5.92349
NR1H3	Nuclear Receptor Subfamily 1 Group H Member 3	Protein Coding	46	GC11P047248	5.92037
HLA-G	Major Histocompatibility Complex, Class I, G	Protein Coding	44	GC06P073321	5.90696
NR1H4	Nuclear Receptor Subfamily 1 Group H Member 4	Protein Coding	48	GC12P100473	5.90628
MMEL1	Membrane Metalloendopeptidase Like 1	Protein Coding	37	GC01M002590	5.89595
SS3	Sarcoidosis, Susceptibility To, 3	Genetic Locus	1	GC10U901083	5.88006
THBD	Thrombomodulin	Protein Coding	44	GC20M023026	5.85224
SREBF1	Sterol Regulatory Element Binding Transcription Factor 1	Protein Coding	45	GC17M017810	5.8442
CXCR4	C-X-C Motif Chemokine Receptor 4	Protein Coding	50	GC02M136114	5.84162
CASP10	Caspase 10	Protein Coding	47	GC02P201182	5.83584
IL17RA	Interleukin 17 Receptor A	Protein Coding	44	GC22P017836	5.83528
MIR223	MicroRNA 223	RNA Gene	22	GC0XP066018	5.80516
SLC9A3	Solute Carrier Family 9 Member A3	Protein Coding	46	GC05M000472	5.80171
PRSS1	Serine Protease 1	Protein Coding	45	GC07P147286	5.79972
ACKR2	Atypical Chemokine Receptor 2	Protein Coding	38	GC03P042804	5.78118
MAPK1	Mitogen-Activated Protein Kinase 1	Protein Coding	50	GC22M021759	5.77306
NR1H2	Nuclear Receptor Subfamily 1 Group H Member 2	Protein Coding	46	GC19P050329	5.75823
HSPD1	Heat Shock Protein Family D (Hsp60) Member 1	Protein Coding	46	GC02M197486	5.74957
AIRE	Autoimmune Regulator	Protein Coding	44	GC21P044285	5.73223
C5	Complement C5	Protein Coding	46	GC09M120952	5.71747
IL22	Interleukin 22	Protein Coding	40	GC12M068248	5.71067
ADAM17	ADAM Metallopeptidase Domain 17	Protein Coding	50	GC02M009488	5.70723
SFTPC	Surfactant Protein C	Protein Coding	42	GC08P022156	5.70126
IFNA1	Interferon Alpha 1	Protein Coding	39	GC09P021569	5.70027
IL6ST	Interleukin 6 Cytokine Family Signal Transducer	Protein Coding	47	GC05M055935	5.68443
CD44	CD44 Molecule (Indian Blood Group)	Protein Coding	46	GC11P035139	5.68007
PSMB4	Proteasome 20S Subunit Beta 4	Protein Coding	44	GC01P151372	5.67737
MIR150	MicroRNA 150	RNA Gene	22	GC19M049500	5.67705
ADAR	Adenosine Deaminase RNA Specific	Protein Coding	44	GC01M154582	5.67229
TNFSF12	TNF Superfamily Member 12	Protein Coding	40	GC17P010342	5.67099
APOA1	Apolipoprotein A1	Protein Coding	48	GC11M116835	5.64711
JUN	Jun Proto-Oncogene, AP-1 Transcription Factor Subunit	Protein Coding	47	GC01M058780	5.62937
BCL2	BCL2 Apoptosis Regulator	Protein Coding	49	GC18M063123	5.62389
CD274	CD274 Molecule	Protein Coding	43	GC09P005450	5.61526
CCR7	C-C Motif Chemokine Receptor 7	Protein Coding	44	GC17M040582	5.61089
TLR1	Toll Like Receptor 1	Protein Coding	46	GC04M038793	5.58221
CX3CL1	C-X3-C Motif Chemokine Ligand 1	Protein Coding	42	GC16P057372	5.57608
ITGB4	Integrin Subunit Beta 4	Protein Coding	48	GC17P075721	5.57568
BDNF	Brain Derived Neurotrophic Factor	Protein Coding	46	GC11M027654	5.57525
POLA1	DNA Polymerase Alpha 1, Catalytic Subunit	Protein Coding	44	GC0XP024693	5.57079
SFTPD	Surfactant Protein D	Protein Coding	43	GC10M079937	5.57019
SOCS1	Suppressor Of Cytokine Signaling 1	Protein Coding	43	GC16M011693	5.56124
MBL2	Mannose Binding Lectin 2	Protein Coding	46	GC10M052760	5.54987
F13A1	Coagulation Factor XIII A Chain	Protein Coding	45	GC06M006144	5.54198
CASP3	Caspase 3	Protein Coding	48	GC04M184627	5.53169
LAMA3	Laminin Subunit Alpha 3	Protein Coding	45	GC18P023689	5.50444
COMP	Cartilage Oligomeric Matrix Protein	Protein Coding	47	GC19M018783	5.48842
SERPINB1	Serpin Family B Member 1	Protein Coding	40	GC06M002833	5.48754
CALCA	Calcitonin Related Polypeptide Alpha	Protein Coding	43	GC11M014945	5.48675
SERPINC1	Serpin Family C Member 1	Protein Coding	48	GC01M174452	5.45413
CD55	CD55 Molecule (Cromer Blood Group)	Protein Coding	46	GC01P207321	5.44904
GPT	Glutamic--Pyruvic Transaminase	Protein Coding	40	GC08P144502	5.44206
MMP13	Matrix Metallopeptidase 13	Protein Coding	50	GC11M102942	5.4405
HAVCR2	Hepatitis A Virus Cellular Receptor 2	Protein Coding	43	GC05M157063	5.43315
RARRES2	Retinoic Acid Receptor Responder 2	Protein Coding	39	GC07M150333	5.41279
RASGRP1	RAS Guanyl Releasing Protein 1	Protein Coding	46	GC15M038488	5.39308
COL17A1	Collagen Type XVII Alpha 1 Chain	Protein Coding	44	GC10M104031	5.38313
TNFSF13B	TNF Superfamily Member 13b	Protein Coding	44	GC13P108251	5.37943
HIF1A	Hypoxia Inducible Factor 1 Subunit Alpha	Protein Coding	46	GC14P061695	5.37519
SOCS3	Suppressor Of Cytokine Signaling 3	Protein Coding	42	GC17M078356	5.35733
CELIAC2	Celiac Disease 2	Genetic Locus	3	GC05U900007	5.33371
CELIAC5	Celiac Disease, Susceptibility To, 5	Genetic Locus	2	GC15U900548	5.33371
CELIAC10	Celiac Disease, Susceptibility To, 10	Genetic Locus	1	GC03U901211	5.33371
CELIAC11	Celiac Disease, Susceptibility To, 11	Genetic Locus	1	GC03U901236	5.33371
CELIAC12	Celiac Disease, Susceptibility To, 12	Genetic Locus	1	GC06U901611	5.33371
CELIAC13	Celiac Disease, Susceptibility To, 13	Genetic Locus	1	GC12U901080	5.33371
CELIAC6	Celiac Disease, Susceptibility To, 6	Genetic Locus	1	GC04U900984	5.33371
CELIAC7	Celiac Disease, Susceptibility To, 7	Genetic Locus	1	GC01U902349	5.33371
CELIAC8	Celiac Disease, Susceptibility To, 8	Genetic Locus	1	GC02U901656	5.33371
CELIAC9	Celiac Disease, Susceptibility To, 9	Genetic Locus	1	GC03U901197	5.33371
BACH2	BTB Domain And CNC Homolog 2	Protein Coding	41	GC06M089926	5.32856
TNFAIP6	TNF Alpha Induced Protein 6	Protein Coding	41	GC02P151357	5.31889
CD163	CD163 Molecule	Protein Coding	42	GC12M007546	5.31814
SAA4	Serum Amyloid A4, Constitutive	Protein Coding	40	GC11M018234	5.31755
NOS3	Nitric Oxide Synthase 3	Protein Coding	50	GC07P150990	5.31713
EPCAM	Epithelial Cell Adhesion Molecule	Protein Coding	47	GC02P047345	5.30942
MME	Membrane Metalloendopeptidase	Protein Coding	49	GC03P155024	5.30906
ALOX15	Arachidonate 15-Lipoxygenase	Protein Coding	44	GC17M004630	5.29891
PTGDR2	Prostaglandin D2 Receptor 2	Protein Coding	41	GC11M060850	5.29663
CSF1	Colony Stimulating Factor 1	Protein Coding	42	GC01P109911	5.2911
MMP8	Matrix Metallopeptidase 8	Protein Coding	48	GC11M102617	5.27311
ARPC1B	Actin Related Protein 2/3 Complex Subunit 1B	Protein Coding	42	GC07P099374	5.27291
ABCB11	ATP Binding Cassette Subfamily B Member 11	Protein Coding	46	GC02M168922	5.27126
EDN1	Endothelin 1	Protein Coding	47	GC06P012256	5.26331
TAC1	Tachykinin Precursor 1	Protein Coding	41	GC07P097731	5.2589
TBK1	TANK Binding Kinase 1	Protein Coding	48	GC12P064451	5.24941
LAMB3	Laminin Subunit Beta 3	Protein Coding	45	GC01M209614	5.24264
MUC7	Mucin 7, Secreted	Protein Coding	37	GC04P070430	5.23546
PON1	Paraoxonase 1	Protein Coding	46	GC07M095297	5.23232
TRAF6	TNF Receptor Associated Factor 6	Protein Coding	45	GC11M036467	5.23024
IL16	Interleukin 16	Protein Coding	40	GC15P081159	5.22958
CHUK	Component Of Inhibitor Of Nuclear Factor Kappa B Kinase Complex	Protein Coding	50	GC10M100188	5.22261
ABCD1	ATP Binding Cassette Subfamily D Member 1	Protein Coding	45	GC0XP153724	5.2018
IBD11	Inflammatory Bowel Disease 11	Genetic Locus	1	GC07U903153	5.19755
TRPV1	Transient Receptor Potential Cation Channel Subfamily V Member 1	Protein Coding	45	GC17M003565	5.18883
IGF1	Insulin Like Growth Factor 1	Protein Coding	48	GC12M102395	5.17628
KRT7	Keratin 7	Protein Coding	42	GC12P052232	5.16871
HSD3B7	Hydroxy-Delta-5-Steroid Dehydrogenase, 3 Beta- And Steroid Delta-Isomerase 7	Protein Coding	41	GC16P030985	5.15283
MIR142	MicroRNA 142	RNA Gene	21	GC17M058331	5.15071
ITGA6	Integrin Subunit Alpha 6	Protein Coding	49	GC02P172427	5.14544
SH2D1A	SH2 Domain Containing 1A	Protein Coding	45	GC0XP124227	5.1428
LPIN2	Lipin 2	Protein Coding	42	GC18M002916	5.13549
WG	Wegener Granulomatosis	Genetic Locus	3	GC06U900715	5.13275
SLC37A4	Solute Carrier Family 37 Member 4	Protein Coding	42	GC11M119024	5.13064
PIK3CA	Phosphatidylinositol-4,5-Bisphosphate 3-Kinase Catalytic Subunit Alpha	Protein Coding	51	GC03P179148	5.12859
NCAM1	Neural Cell Adhesion Molecule 1	Protein Coding	46	GC11P112961	5.11728
NPPB	Natriuretic Peptide B	Protein Coding	43	GC01M011858	5.11556
POU2AF1	POU Class 2 Homeobox Associating Factor 1	Protein Coding	37	GC11M111352	5.10081
LBP	Lipopolysaccharide Binding Protein	Protein Coding	44	GC20P038346	5.09044
CCL13	C-C Motif Chemokine Ligand 13	Protein Coding	36	GC17P034356	5.08985
CTRC	Chymotrypsin C	Protein Coding	44	GC01P015438	5.08118
PLAT	Plasminogen Activator, Tissue Type	Protein Coding	48	GC08M042174	5.07688
CCR4	C-C Motif Chemokine Receptor 4	Protein Coding	44	GC03P032951	5.06279
MAPK8	Mitogen-Activated Protein Kinase 8	Protein Coding	48	GC10P048306	5.03496
CAT	Catalase	Protein Coding	49	GC11P034460	5.02275
IRF3	Interferon Regulatory Factor 3	Protein Coding	45	GC19M049659	5.0204
LRP1	LDL Receptor Related Protein 1	Protein Coding	48	GC12P057128	5.01152
SIRT1	Sirtuin 1	Protein Coding	47	GC10P067884	5.00667
CD244	CD244 Molecule	Protein Coding	42	GC01M160830	5.005
